# Supplementary material for: Mining metagenomic data to gain a new insight into the gut microbial biosynthetic potential in placental mammals
Source: Microbiol Spectr. 2024 Aug 20;12(10):e00864-24. doi: 10.1128/spectrum.00864-24 (PMC11448209; doi:10.1128/spectrum.00864-24)
Supplement: Table S1 — The generated mammalian gut metagenome covering seven orders. [file spectrum.00864-24-s0002.xlsx]

## Sheet: Sheet1
Table S1 The generated mammalian gut metagenome covering seven orders, including Artiodactyla, Carnivora, Lagomorpha, Perissodactyla, Primates, Proboscidea, and Rodentia.
	Species	Family	Order
CBG	Bos grunniens	Bovidae	Artiodactyla
WBM	Bos mutus	Bovidae	Artiodactyla
WGS	Gazella Subgutturosa	Bovidae	Artiodactyla
WPG	Procapra gutturosa	Bovidae	Artiodactyla
CCF	Camelus ferus	Camels	Artiodactyla
WCF	Camelus ferus	Camels	Artiodactyla
CSD	Cervus nippon	Cervidae	Artiodactyla
WCE	Cervus elaphus	Cervidae	Artiodactyla
WSD	Cervus nippon	Cervidae	Artiodactyla
CFM	Moschus berezovskii	Moschidae	Artiodactyla
WSS	Sus scrofa	Suidae	Artiodactyla
CCL	Canis latrans	Canidae	Carnivora
CVL	Vulpes lagopus	Canidae	Carnivora
WCL	Canis lupus	Canidae	Carnivora
WF	Corsac fox	Canidae	Carnivora
AJ	Acinonyx jubatus	Felidae	Carnivora
CAT	Panthera tigris ssp. altaica	Felidae	Carnivora
CC	Caracal caracal	Felidae	Carnivora
FB	Felis bieti	Felidae	Carnivora
LL	Lynx lynx	Felidae	Carnivora
LS	Leptailurus serval	Felidae	Carnivora
NN	Neofelis nebulosa	Felidae	Carnivora
OM	Otocolobus manul	Felidae	Carnivora
PAL	Panthera tigris ssp. Altaica	Felidae	Carnivora
PAM	Panthera tigris ssp. Amoyensis	Felidae	Carnivora
PB	Prionailurus bengalensis	Felidae	Carnivora
PLW	Panthera leo (white)	Felidae	Carnivora
PO	Panthera onca	Felidae	Carnivora
PP	Panthera pardus	Felidae	Carnivora
PPB	Panthera pardus (black)	Felidae	Carnivora
PT	Pardofelis temminckii	Felidae	Carnivora
PTI	Panthera tigris ssp. Tigris (white)	Felidae	Carnivora
WRDI	Romerolagus diazi	Leporidae	Lagomorpha
WOC	Ochotona curzoniae	Ochotonidae	Lagomorpha
WPPIK	plateau pika (Ochotona curzoniae)	Ochotonidae	Lagomorpha
CEH	Equus hemionus	Equidae	Perissodactyla
CEP	Equus przewalskii	Equidae	Perissodactyla
WEH	Equus hemionus	Equidae	Perissodactyla
WEP	Equus przewalskii	Equidae	Perissodactyla
CCM	Cynomolgus macaques	Cercopithecidae	Primates
WB	Papio cynocephalus	Cercopithecidae	Primates
WSM	Rhinopithecus roxellanae	Cercopithecidae	Primates
WG	Gorilla (Gorilla Gorilla)	Hominidae	Primates
WPT	Pan troglodytes	Hominidae	Primates
WPC	Propithecus coquereli	Lemuridae	Primates
CAE	Elephas maximus	Elephantidae	Proboscidea
WAE	Elephas maximus	Elephantidae	Proboscidea
WEML	Elephas maximus Linnaeus	Elephantidae	Proboscidea
CCC	Castor Canadensis	Castoridae	Rodentia
WNF	Neodon fuscus	Circetidae	Rodentia
WMGL	Myodes glareolus	Cricetidae	Rodentia
CED	Erethizon dorsatum	Erethzontidae	Rodentia
WNA	Neotoma albigula	muridae	Rodentia
