# Supplementary material for: Mining metagenomic data to gain a new insight into the gut microbial biosynthetic potential in placental mammals
Source: Microbiol Spectr. 2024 Aug 20;12(10):e00864-24. doi: 10.1128/spectrum.00864-24 (PMC11448209; doi:10.1128/spectrum.00864-24)
Supplement: Table S2 — The identified 2,479 unique experimentally characterized BGCs. [file spectrum.00864-24-s0003.xlsx]

## Sheet: Sheet1
Table S2: The identified 2,479 unique experimentally characterized BGCs classified into 25 biosynthetic classes.
Genes	Main product	Biosynthetic class	WRDI	WPPIK	WNA	WMGL	WAE	CAE	WCL	WG	WGS	WPT	PTI	PT	PPB	PP	PO	PLW	PB	PAM	PAL	OM	NN	LS	LL	FB	CC	AJ	CAT	CBG	CCC	CCF	CCL	CCM	CED	CEH	CEP	CFM	CSD	CVL	WB	WBM	WCF	WEH	WEP	WF	WOC	WSD	WSM
BGC0001612	ambiguine H isonitrile	Alkaloid	0	0	0	0	0	0	0	0	0	0	0	0	0	0	0	0	0	0	0	0	0	0	0	0	0	0	0	0	0	0	0	0	0	0	0	0	0	0	0	0	0	0	0	0	0	0	0
BGC0002647	massinidine	Alkaloid	0	0	0	0	0	0	0	0	1	0	0	0	0	0	0	0	0	0	0	0	0	0	0	0	0	0	0	0	0	0	0	0	0	0	0	0	0	0	0	0	0	0	0	0	0	0	0
BGC0002075	pyreudione A, pyreudione B, pyreudione C, pyreudione D, pyreudione E	Alkaloid	0	0	0	0	0	0	0	0	0	0	0	0	0	0	0	0	0	0	0	0	0	0	0	0	0	0	0	0	0	0	0	0	0	0	0	0	0	0	0	0	0	0	0	0	0	0	0
BGC0002602	aspergillic acid	Alkaloid	0	0	0	0	0	0	0	0	0	0	0	0	0	0	0	0	0	0	0	0	0	0	0	0	0	0	0	0	0	0	0	0	0	0	0	0	0	0	1	0	0	0	0	0	0	0	0
BGC0002157	(-)-ditryptophenaline	Alkaloid	0	0	0	0	0	0	0	0	0	0	0	0	0	0	0	0	1	0	0	0	0	0	1	0	0	0	0	0	0	0	0	0	0	0	0	0	0	0	0	0	1	0	0	0	0	0	0
BGC0000817	methylarcyriarubin	Alkaloid	0	0	0	0	0	0	0	0	0	0	0	0	0	0	0	0	0	0	0	0	0	0	0	0	0	1	0	0	0	0	0	0	0	1	0	0	0	0	0	0	1	1	0	0	0	0	0
BGC0002485	muscoride A, muscoride B	Alkaloid	0	0	0	0	0	0	0	0	0	0	0	0	0	0	0	0	0	0	0	0	0	1	1	0	0	0	0	0	0	0	0	0	0	0	0	0	0	0	0	0	0	0	0	0	0	0	0
BGC0002199	nanangelenin A	Alkaloid	0	0	0	0	0	0	0	0	0	0	0	0	0	0	0	0	0	0	0	0	0	0	0	0	0	0	0	0	0	1	0	0	0	0	0	0	0	0	0	0	0	0	1	0	0	0	0
BGC0002551	muscoride A, muscoride B	Alkaloid	0	0	0	0	0	0	0	0	0	0	1	0	0	0	0	0	0	0	0	0	0	0	1	0	0	0	0	0	0	0	0	2	0	0	0	0	0	0	0	0	0	0	0	0	0	0	0
BGC0002621	angustmycin A, angustmycin B, angustmycin C, arabinofuranosyladenine, aristeromycin	Alkaloid	0	0	0	0	0	0	0	0	0	0	0	0	0	0	0	0	0	0	0	0	0	0	0	0	0	0	0	0	0	0	0	0	0	1	0	0	0	0	0	1	1	0	0	0	0	0	0
BGC0001501	ambiguine P	Alkaloid	0	0	0	0	0	0	0	1	0	0	1	0	0	0	0	0	0	0	0	0	0	0	0	0	0	0	0	0	0	0	1	1	0	0	0	0	0	0	0	0	0	0	0	0	0	0	0
BGC0000829	violacein	Alkaloid	0	0	0	0	0	0	0	0	0	0	0	0	0	0	0	0	0	0	0	0	1	0	0	0	1	0	0	0	0	0	0	1	0	0	0	0	0	0	0	0	1	0	0	0	0	0	0
BGC0002643	aetokthonotoxin	Alkaloid	0	0	0	0	0	0	0	0	0	0	0	0	0	0	0	0	1	0	0	0	0	0	0	0	0	1	0	0	0	0	0	1	0	0	0	0	0	0	0	0	0	0	0	0	0	0	0
BGC0001485	chuangxinmycin	Alkaloid	0	0	0	0	0	0	0	0	0	0	1	0	0	0	0	1	1	1	0	0	0	0	0	0	0	0	0	0	0	0	0	0	0	0	1	0	0	0	0	0	0	0	0	0	0	0	1
BGC0000816	malbrancheamide A	Alkaloid	0	0	0	0	0	0	0	0	1	0	0	0	0	0	0	1	0	0	0	0	0	0	1	0	0	0	0	0	0	1	0	2	0	0	0	0	0	0	0	0	0	0	0	0	0	0	0
BGC0001573	dihydrolysergic acid	Alkaloid	0	0	0	0	1	0	0	0	0	0	0	0	0	0	0	0	1	0	0	0	0	0	0	0	0	0	0	0	0	0	0	1	0	0	0	0	0	0	0	0	1	0	1	0	0	0	0
BGC0001857	burnettramic acid A	Alkaloid	0	0	0	0	0	0	0	0	0	0	2	0	0	0	0	0	1	0	0	0	0	0	0	0	0	0	0	0	0	1	0	0	0	0	1	0	0	0	0	0	0	1	0	0	0	0	0
BGC0002554	carquinostatin A, carquinostatin B	Alkaloid	0	0	0	0	0	0	0	0	0	0	1	0	0	0	0	0	1	0	0	0	0	0	1	0	0	0	0	0	0	0	0	2	0	0	0	0	0	0	0	0	0	0	0	0	0	0	0
BGC0000811	fumigaclavine C	Alkaloid	0	0	0	0	0	0	0	0	0	0	0	0	0	0	0	0	0	0	0	0	0	0	0	0	0	0	0	0	0	0	0	1	0	0	0	0	0	0	0	0	1	0	0	0	0	0	0
BGC0002347	cyanogramide, cyanogramide B, cyanogramide C, cyanogramide D	Alkaloid	0	0	0	0	1	0	0	0	0	0	0	1	0	0	0	0	1	0	0	0	0	0	1	0	0	0	0	0	0	1	0	0	0	0	0	0	0	0	0	0	1	0	0	0	0	0	0
BGC0000831	violacein	Alkaloid	0	0	0	0	1	0	0	0	0	0	0	0	0	0	0	1	0	0	0	0	1	0	1	0	0	0	0	0	0	0	0	0	0	0	0	0	0	0	0	0	1	0	0	0	0	0	0
BGC0000356	brevianamide F, demethoxyfumitremorgin C, fumitremorgin B, fumitremorgin c, tryprostatin A, tryprostatin B, verruculogen	Alkaloid	0	0	0	0	0	1	0	0	0	0	2	0	0	0	0	0	1	0	0	0	0	0	0	0	0	0	0	0	0	0	0	0	0	0	0	0	0	0	0	0	0	0	0	0	0	0	0
BGC0002148	guanitoxin	Alkaloid	0	0	0	0	0	0	0	0	0	0	1	0	0	0	0	1	2	0	0	0	0	0	0	0	0	0	0	0	0	0	0	0	0	0	0	0	0	0	0	0	1	1	0	0	0	0	0
BGC0002508	8-azaguanine	Alkaloid	0	0	0	0	0	0	0	0	0	0	0	0	0	0	0	0	0	0	0	1	0	1	2	0	0	0	0	0	0	0	0	0	0	1	0	0	0	0	1	0	0	0	1	0	0	0	0
BGC0001334	caldoniamide A, cladoniamide B, cladoniamide C7, cladoniamide D, cladoniamide E, cladoniamide F, cladoniamide G	Alkaloid	1	0	0	0	0	0	0	0	0	0	1	0	0	0	0	0	0	0	0	0	0	0	1	0	0	0	0	0	0	0	0	1	0	1	1	0	0	0	1	0	0	0	0	0	0	0	0
BGC0001325	noscapine	Alkaloid	0	0	0	0	0	0	0	0	0	0	0	1	0	0	0	0	2	0	0	0	0	1	0	0	0	1	0	0	0	0	0	0	0	0	0	0	0	0	0	0	0	0	0	0	0	0	0
BGC0001336	erdasporine A, erdasporine B, erdasporine C	Alkaloid	0	0	0	0	0	0	0	0	0	0	0	1	0	0	0	1	2	0	1	1	0	1	1	0	0	1	0	0	0	0	0	0	0	1	0	0	0	0	0	0	0	1	0	0	0	0	0
BGC0001594	fischerindole L	Alkaloid	0	0	0	0	0	0	0	1	0	0	3	0	0	0	0	0	0	0	1	0	0	0	2	0	0	0	0	0	0	0	0	2	0	0	0	1	0	0	0	0	0	0	0	0	0	0	1
BGC0002031	kitasetaline	Alkaloid	0	0	0	0	0	0	0	1	0	2	0	0	0	0	0	0	0	0	0	1	0	0	0	0	0	0	0	0	0	0	0	0	0	0	0	0	0	0	2	0	0	0	1	0	0	0	1
BGC0000820	physostigmine	Alkaloid	0	0	0	0	0	0	0	0	0	1	1	0	0	0	0	0	0	0	0	0	0	1	0	0	0	0	0	0	0	0	0	0	0	2	1	0	0	1	0	0	0	0	1	0	0	0	0
BGC0002343	ammosamaic acid cogener, ammosester A, ammosester B, ammosester C	Alkaloid	2	0	0	0	0	0	0	0	0	0	0	0	1	0	0	0	2	0	0	0	0	0	0	0	0	0	0	0	0	0	0	2	0	0	1	0	0	0	0	0	1	0	0	0	0	0	0
BGC0000812	huperzine A	Alkaloid	0	1	0	0	1	0	0	1	0	0	1	0	0	0	0	0	2	0	0	0	0	0	1	0	0	0	0	0	0	0	0	0	0	0	0	0	0	0	0	0	0	0	0	0	0	0	0
BGC0002539	chaetoglobosin A, chaetoglobosin K, chaetoglobosin P	Alkaloid	0	0	0	0	0	0	0	0	0	0	0	0	0	0	0	0	2	0	1	0	0	1	2	0	0	0	0	0	0	2	0	3	0	0	0	0	0	0	0	0	0	0	0	0	0	0	0
BGC0000017	anatoxin-a, homoanatoxin-a	Alkaloid	0	0	0	0	0	0	0	0	0	0	2	2	0	0	0	0	4	0	0	0	0	0	1	0	0	0	0	1	0	0	0	2	0	0	0	0	0	0	0	0	0	0	0	0	2	0	0
BGC0000819	paraherquamide	Alkaloid	1	0	0	0	0	0	0	0	0	0	0	0	0	0	0	1	4	0	0	0	0	2	1	0	0	0	0	0	0	2	0	2	0	0	0	0	0	0	0	0	0	1	0	0	0	0	0
BGC0002278	2,2-dibenzylpiperazine, brasiliamide A, brasiliamide B, brasiliamide D, brasiliamide I	Alkaloid	0	2	0	0	0	0	0	0	0	0	1	0	0	0	0	2	3	1	1	0	0	0	1	0	0	0	0	0	0	1	0	1	0	0	1	0	0	0	0	0	0	0	1	0	0	0	0
BGC0001585	melinacidin IV	Alkaloid	0	0	0	0	1	0	0	1	0	1	1	0	0	0	0	0	2	0	0	1	1	0	2	0	0	0	0	0	0	0	0	1	0	0	0	0	0	0	0	0	0	0	0	0	0	0	0
BGC0000810	benzoxazinone DIMBOA	Alkaloid	2	0	0	0	0	0	0	1	0	0	0	0	0	0	0	0	0	0	0	0	0	0	0	0	0	0	0	0	1	1	0	1	0	0	0	0	0	0	0	3	0	0	1	0	2	0	0
BGC0001084	notoamide A	Alkaloid	0	0	0	0	0	0	0	0	0	0	2	0	0	0	0	2	2	0	0	0	0	2	2	0	0	1	0	1	0	3	0	1	0	0	0	0	0	0	0	0	1	0	0	0	0	0	0
BGC0000815	loline, N-acetylnorloline, N-formylloline	Alkaloid	0	1	0	1	0	0	0	1	0	1	0	0	0	0	0	1	1	0	0	0	0	0	0	0	0	0	0	0	1	0	0	3	0	0	0	1	1	0	1	0	2	0	2	0	1	0	1
BGC0001529	7-hydroxyl benzastatin B, 7-hydroxyl benzastatin D, 7-hydroxyl benzastatin F, 7-hydroxyl O-demethylbenzastatin A, 7-hydroxyl O-demethylbenzastatin D, benzastatin J, benzastatin K, JBIR-67, methylbenzastatin K, O-demethylvirantmycin, virantmycin	Alkaloid	0	0	0	0	1	0	0	1	0	2	2	0	1	0	0	0	1	0	0	0	1	0	0	0	0	0	0	0	0	0	0	1	0	2	6	0	0	0	1	1	1	0	2	0	0	0	0
BGC0000826	staurosporine	Alkaloid	0	0	0	0	0	0	0	1	1	0	3	0	0	0	0	0	2	0	0	1	1	3	1	0	0	0	1	0	0	1	0	3	0	2	1	0	0	0	0	0	0	0	0	0	1	0	0
BGC0002438	sporidesmin A	Alkaloid	1	0	0	0	1	1	0	0	0	0	0	1	0	0	0	0	3	0	0	0	0	0	1	0	0	0	0	0	0	2	0	0	0	0	0	0	0	0	0	0	1	0	2	0	0	0	0
BGC0000978	cylindrospermopsin	Alkaloid	1	0	0	0	1	0	0	0	0	0	1	0	0	0	0	0	5	1	0	1	0	2	1	0	0	1	0	0	0	0	0	4	0	0	0	0	0	0	0	0	3	0	1	0	0	0	0
BGC0000887	decarbamoylgonyautoxin 2, decarbamoylgonyautoxin 3, decarbamoylsaxitoxin, gonyautoxin 2, gonyautoxin 3, gonyautoxin 5, saxitoxin, toxin C2, toxin C3	Alkaloid	1	0	0	0	0	1	0	0	0	0	1	0	0	0	0	2	1	0	0	2	0	0	3	1	0	1	0	0	1	0	0	2	0	0	0	0	0	0	0	2	0	0	1	1	0	0	0
BGC0001337	lazarimide A, lazarimide B, lazarimide C	Alkaloid	1	0	0	0	0	2	0	0	0	0	2	0	1	0	0	1	0	1	0	0	0	2	2	0	0	0	0	0	0	1	0	1	0	2	1	0	0	0	0	1	2	0	0	0	0	0	0
BGC0001333	BE-54017	Alkaloid	2	0	0	0	1	0	0	0	0	0	2	1	0	0	1	0	2	0	0	0	0	1	0	0	0	0	0	1	0	0	0	0	0	4	2	0	0	0	0	1	0	0	1	1	1	0	0
BGC0001449	ucs1025a	Alkaloid	0	0	0	0	0	0	0	0	1	0	0	1	0	0	0	2	3	1	1	1	0	1	0	0	0	0	0	1	0	1	0	0	0	1	0	0	0	0	0	1	1	1	1	0	3	0	0
BGC0001799	thebaine	Alkaloid	0	0	0	0	0	1	0	3	0	1	3	1	0	0	0	2	5	0	1	1	0	1	2	0	1	1	0	0	0	0	0	2	0	0	0	0	0	0	0	0	0	0	0	0	1	0	0
BGC0002561	phenazine SA, phenazine SB, phenazine SC	Alkaloid	1	0	0	0	1	0	0	0	0	0	4	1	1	0	0	0	1	0	1	0	2	0	0	0	0	0	0	0	0	1	0	0	0	3	4	0	0	1	0	1	0	0	0	1	1	0	0
BGC0000809	AT2433-A1	Alkaloid	1	1	0	1	0	0	0	1	1	1	0	0	0	0	0	0	3	0	1	2	0	0	2	1	0	0	0	0	0	0	0	4	0	3	1	0	0	0	0	1	1	0	1	1	1	0	0
BGC0000825	staurosporine	Alkaloid	0	0	0	0	0	0	0	2	0	1	3	2	1	1	1	2	2	1	1	0	2	1	1	0	0	1	1	0	0	0	0	0	0	3	1	0	0	0	0	1	1	0	1	0	1	0	0
BGC0002372	marinoterpin A, marinoterpin B, marinoterpin C	Alkaloid	1	0	0	0	1	0	0	2	0	2	1	2	0	0	0	1	3	0	0	0	0	1	4	0	0	0	0	1	0	3	0	2	1	0	2	0	0	0	1	1	1	0	2	1	1	0	1
BGC0000827	staurosporine	Alkaloid	0	0	0	0	0	2	1	1	0	1	3	1	0	0	0	0	4	0	0	0	1	0	2	0	0	0	0	0	0	1	0	3	1	1	2	0	0	1	1	1	1	0	0	1	2	0	1
BGC0002460	loonamycin A, loonamycin B, loonamycin C	Alkaloid	1	0	0	0	1	2	0	1	3	1	1	2	0	0	0	0	1	0	0	0	0	0	2	1	0	0	0	3	0	0	0	2	0	2	1	0	0	0	1	1	1	1	3	0	1	0	1
BGC0000188	decarbamoylsaxitoxin, gonyautoxin 2, gonyautoxin 3, neosaxitoxin, saxitoxin	Alkaloid	0	0	0	0	0	1	0	0	0	0	1	0	0	0	0	5	5	0	0	1	1	0	1	0	0	1	0	0	0	0	0	5	0	0	0	0	0	0	0	0	0	1	0	0	0	0	0
BGC0001335	borregomycin A, borregomycin B, borregomycin C, borregomycin D	Alkaloid	1	0	0	0	0	0	0	2	0	1	2	3	1	0	0	0	2	0	0	0	1	1	0	0	0	0	0	1	0	0	0	3	0	2	3	0	0	0	0	3	0	0	2	0	3	0	0
BGC0001595	fischerindole	Alkaloid	0	0	1	0	0	0	2	4	0	2	5	0	0	0	1	0	3	0	1	1	0	0	1	1	0	0	0	1	0	0	0	3	0	0	1	0	0	1	1	1	0	1	0	0	2	1	1
BGC0000821	rebeccamycin	Alkaloid	0	0	0	1	2	0	0	2	0	1	3	1	0	0	0	1	1	1	2	0	1	0	0	1	0	0	0	0	0	2	0	0	0	1	2	0	0	0	0	1	1	1	1	1	2	0	1
BGC0000813	K-252a	Alkaloid	0	1	0	0	2	0	0	1	0	2	2	1	0	0	0	0	1	2	2	0	0	1	1	1	0	0	0	0	0	1	0	1	0	2	2	0	0	0	1	2	0	0	1	1	2	0	0
BGC0001925	altemicidin, SB-203207, SB-203208	Alkaloid	1	1	0	0	1	1	0	1	1	1	2	1	1	0	0	1	1	1	1	1	1	1	1	1	1	1	1	1	1	2	0	1	1	2	1	1	1	0	1	1	2	1	1	1	2	1	1
BGC0002381	tambjamine BE-18591	Alkaloid	1	0	0	0	0	0	0	2	0	1	2	1	0	0	0	0	4	0	3	2	1	0	1	0	0	0	0	0	0	4	0	2	0	4	3	0	1	0	1	0	1	0	1	1	4	0	0
BGC0001126	12-epi-hapalindole J isonitrile, ambiguine A isonitrile, ambiguine B isonitrile, ambiguine C isonitrile, ambiguine D isonitrile, ambiguine E isonitrile, ambiguine I isonitrile, ambiguine J isonitrile, ambiguine K isonitrile, ambiguine L isonitrile	Alkaloid	1	0	0	0	0	0	0	2	1	1	5	0	1	0	0	2	2	1	3	0	0	0	2	0	1	0	2	2	1	2	3	4	0	1	1	0	1	2	1	2	2	0	0	0	2	1	0
BGC0002501	adametizine A, FA2097, outovirin A, outovirin C, penigainamide A, penigainamide B, penigainamide C, pretrichodermamide C	Alkaloid	3	1	0	1	2	1	1	2	1	3	2	2	0	0	1	1	3	1	0	2	1	1	2	1	0	0	1	1	1	2	1	2	1	1	1	1	1	1	1	1	2	0	2	1	1	1	1
BGC0002673	iminimycin A, iminimycin B	Alkaloid	1	1	0	0	1	1	1	1	1	1	2	1	1	1	1	1	5	1	2	1	1	2	2	3	1	0	1	1	1	2	1	3	0	1	2	0	1	1	1	1	1	1	2	1	1	1	1
BGC0002308	camporidine A, camporidine B	Alkaloid	2	0	0	0	0	2	0	1	0	1	5	3	1	0	0	1	3	2	3	1	3	3	3	0	0	0	0	0	1	1	0	4	0	4	4	0	0	0	1	2	1	1	1	1	2	0	1
BGC0000668	12-epi-fischerindole I isonitrile, 12-epi-fischerindole U isonitrile, 12-epi-hapalindole C isonitrile, 12-epi-hapalindole E, 3-epi-welwitindolinone B isothiocyanate, 3-(Z-2'-isocyanoethenyl)-indole, fischerindole L, N-methylwelwitindolinone C isothiocyanate, N-methylwelwitinsolinone C isonitrile, welwitindolinone A isonitrile, welwitindolinone B isothiocyanate, welwitindolinone C isothiocyanate	Alkaloid	1	2	0	0	1	1	0	4	0	3	4	0	0	0	0	3	7	1	1	1	1	0	6	0	2	0	1	2	0	3	3	6	1	0	0	0	1	3	1	1	0	0	0	1	0	0	0
BGC0001137	marinacarboline A, marinacarboline B, marinacarboline C, marinacarboline D	Alkaloid	0	0	0	0	0	2	0	2	0	2	3	4	3	1	1	1	3	3	2	3	3	3	2	3	0	0	2	1	1	3	0	2	0	5	6	2	0	0	1	2	2	2	2	3	4	0	1
BGC0002722	α-chaconine, α-solanine	Alkaloid	1	0	1	0	0	1	0	11	2	11	1	0	0	0	0	2	6	0	2	0	0	0	4	0	1	0	4	2	1	6	0	5	0	1	1	0	0	0	3	2	7	0	3	0	4	0	0
BGC0000665	xiamycin	Alkaloid	2	1	0	1	1	2	1	4	2	2	4	3	2	1	0	2	2	2	2	2	3	2	1	1	1	1	2	2	0	3	1	2	0	5	8	1	1	1	3	3	1	1	2	2	4	1	1
BGC0002642	clipibycyclene	Alkaloid	0	2	0	0	0	1	0	2	0	1	2	3	2	0	0	1	7	0	3	1	3	3	3	1	0	0	0	0	0	4	0	4	0	6	6	0	0	0	4	1	2	1	0	3	4	0	0
BGC0001762	rubrolone A, rubrolone B	Alkaloid	1	1	1	2	1	2	1	3	2	5	6	4	2	0	0	3	4	0	2	0	2	3	2	2	0	0	0	2	2	4	1	5	3	7	9	2	2	2	3	3	3	1	3	3	4	0	2
BGC0002556	cervinomycin B3, cervinomycin C1, cervinomycin C2, cervinomycin C3, cervinomycin C4	Alkaloid	3	1	0	0	2	2	0	5	2	6	3	3	4	1	1	3	9	3	4	3	8	4	2	2	0	1	2	2	0	5	0	4	0	9	10	1	0	0	2	4	0	3	3	5	5	1	3
BGC0000814	K-252a	Alkaloid	2	3	1	2	3	1	2	5	3	5	6	8	4	0	0	2	8	4	5	5	3	4	4	3	0	1	1	3	3	6	1	4	1	7	8	2	2	1	4	6	5	2	5	6	5	0	3
BGC0002666	legonindolizidine A6	Alkaloid	3	1	0	1	0	2	1	6	1	7	6	7	5	1	2	4	9	3	6	2	5	8	5	2	2	3	3	2	2	6	2	3	1	9	9	0	2	1	6	7	6	5	4	7	5	2	3
BGC0001157	bottromycin A2	Bottromycin	0	0	0	0	0	0	0	0	0	0	3	0	0	0	0	0	1	0	0	0	0	0	1	0	0	0	0	0	0	0	0	0	0	0	1	0	0	0	0	0	0	0	0	0	0	0	0
BGC0000468	bottromycin A2	Bottromycin	1	0	0	0	0	0	0	0	0	0	3	0	0	0	0	0	0	1	0	0	0	0	0	0	0	0	0	0	0	1	0	0	0	0	0	0	0	0	0	0	0	1	0	0	1	0	0
BGC0000470	bottromycin D	Bottromycin	0	0	0	0	0	1	0	0	0	0	2	0	0	0	0	0	3	0	1	0	0	6	1	0	0	0	0	0	0	0	0	1	0	0	1	0	0	0	0	0	0	1	0	0	0	0	0
BGC0000469	bottromycin A2	Bottromycin	2	4	0	1	5	2	0	7	1	7	9	7	3	1	2	4	12	4	7	3	10	6	2	3	1	2	3	3	2	11	1	6	3	14	14	0	0	1	6	6	5	2	3	6	12	1	4
BGC0000474	microcyclamide	Cyanobactin	0	0	0	0	0	0	0	0	0	0	0	0	0	0	0	0	0	0	0	0	0	0	0	0	0	0	0	0	0	0	0	0	0	0	0	0	0	0	0	0	1	0	0	0	0	0	0
BGC0000477	patellin 2, patellin 3	Cyanobactin	0	0	0	0	0	0	0	0	0	0	0	0	0	0	0	0	0	0	0	0	0	0	1	0	0	0	0	0	0	1	0	1	0	0	0	0	0	0	0	0	0	0	0	0	0	0	0
BGC0001880	scytodecamide	Cyanobactin	0	0	0	0	0	0	0	0	0	0	0	0	0	0	0	0	0	0	0	0	0	0	1	1	0	0	0	0	0	0	0	1	0	0	0	0	0	0	0	0	0	0	0	0	0	0	0
BGC0000473	microcyclamide	Cyanobactin	0	0	0	0	0	0	0	0	0	0	0	0	0	0	0	0	1	0	0	0	0	0	1	0	0	0	0	0	0	0	0	1	0	0	0	0	0	0	0	0	0	0	0	0	0	0	0
BGC0000483	aeruginosamide B, aeruginosamide C	Cyanobactin	1	0	0	0	0	0	0	0	0	0	0	0	0	0	0	0	0	0	0	0	0	0	0	0	0	0	0	0	0	1	0	2	0	0	0	0	0	0	0	0	0	0	1	0	0	0	0
BGC0000471	viridisamide A	Cyanobactin	0	0	0	0	0	1	0	0	0	0	0	0	0	0	0	1	1	0	1	0	0	0	1	0	0	0	0	0	0	1	0	0	0	0	0	0	0	0	0	1	0	0	0	0	0	0	0
BGC0000480	tenuecyclamide A, tenuecyclamide C	Cyanobactin	0	0	0	0	0	0	0	0	0	0	2	0	0	0	0	0	1	0	0	0	0	0	1	0	1	1	0	0	0	0	0	1	0	0	1	0	0	0	0	0	0	0	1	0	0	0	0
BGC0000475	patellamide A, patellamide C	Cyanobactin	0	0	0	0	0	0	0	1	0	0	2	2	0	0	0	0	0	0	0	1	1	0	0	0	0	0	0	0	0	0	0	0	0	1	1	0	0	0	0	0	0	0	1	0	0	0	0
BGC0000481	trichamide	Cyanobactin	0	0	0	0	0	1	0	0	0	0	2	0	0	0	0	2	3	0	0	0	0	1	0	0	0	0	0	0	0	0	0	0	0	0	0	0	0	0	0	0	0	0	0	0	0	0	0
BGC0000472	anacyclamide A10	Cyanobactin	0	0	0	0	0	0	0	1	0	1	0	0	0	0	0	0	3	0	0	0	0	1	2	0	0	0	0	0	0	0	0	2	0	0	0	0	0	0	0	0	0	0	1	1	0	0	0
BGC0000627	ustiloxin B	Dikaritin	1	0	0	0	0	0	0	0	0	0	1	0	0	2	0	3	1	1	0	0	0	0	2	0	0	0	0	0	0	0	0	2	0	0	0	0	0	0	1	0	0	0	1	0	0	0	0
BGC0001378	tiancimycin	Enediyne type I polyketide	1	1	0	1	0	1	0	1	0	1	2	1	0	0	0	2	3	0	1	0	0	0	2	1	0	0	0	0	1	2	0	1	0	4	1	0	0	0	1	1	1	0	0	1	1	0	0
BGC0000112	neocarzinostatin	Enediyne type I polyketide	1	0	0	0	0	0	0	2	0	0	2	2	0	0	0	0	8	0	0	1	2	2	1	0	0	0	0	1	0	3	0	4	0	3	7	0	0	0	1	0	3	0	4	1	0	0	0
BGC0001008	maduropeptin	Enediyne type I polyketide	3	2	0	0	2	0	0	2	0	2	7	4	0	0	0	0	11	3	5	0	3	4	3	1	0	1	1	0	0	8	0	3	0	13	6	0	0	0	5	2	2	0	1	9	6	0	0
BGC0000965	C-1027	Enediyne type I polyketide	1	1	0	0	0	1	0	6	0	3	7	2	0	0	1	0	6	2	1	0	3	1	4	2	0	1	1	1	1	8	1	4	1	9	11	0	0	0	4	3	4	1	5	0	2	0	3
BGC0001862	pallidocin	Glycocin	0	0	0	0	0	0	0	0	0	1	1	0	0	1	0	1	1	0	0	0	0	0	1	0	0	0	0	0	0	0	0	0	0	0	0	0	0	0	0	0	0	0	1	0	0	0	0
BGC0001861	bacillicin BAG2O	Glycocin	0	0	0	0	0	0	0	0	0	0	3	0	0	0	0	0	0	0	1	0	0	0	3	0	0	0	0	0	0	0	0	2	0	0	0	0	0	0	0	0	0	0	0	0	0	0	0
BGC0001864	listeriocytocin	Glycocin	0	0	0	0	0	0	0	0	0	0	1	0	0	0	0	2	2	0	0	1	0	0	3	0	0	1	0	0	0	0	0	0	0	0	0	0	0	0	0	0	0	0	0	8	0	0	0
BGC0001863	bacillicn CER074	Glycocin	0	0	0	0	0	0	0	0	0	0	3	0	0	0	0	2	0	0	1	0	0	0	3	0	0	0	0	0	0	1	0	1	0	1	1	0	0	0	0	0	0	1	0	0	0	0	0
BGC0000057	F9775A, F9775B, orsellinic acid	Iterative type I polyketide	0	0	0	0	0	0	0	0	0	0	0	0	0	0	0	0	1	0	0	0	0	0	1	0	0	0	0	0	0	0	0	2	0	0	1	0	0	0	0	0	0	0	0	0	0	0	0
BGC0001446	asparasone A	Iterative type I polyketide	0	1	0	0	0	0	0	0	0	0	0	0	1	0	0	1	1	0	0	0	0	0	1	0	0	0	0	0	0	0	0	0	0	1	0	0	0	0	0	0	1	0	0	0	0	0	0
BGC0000156	1-(2,3,5,10-tetrahydroxy-7-methoxy-4-oxo-1,2,3,4-tetrahydroanthracen-2-yl)pentane-2,4-dione, desmethyl TAN-1612, TAN-1612	Iterative type I polyketide	0	0	0	0	0	0	0	0	0	0	1	0	0	0	0	2	1	0	0	1	1	0	0	0	0	0	0	0	0	0	0	0	0	1	0	0	0	0	0	0	0	0	0	0	0	0	0
BGC0000046	depudecin	Iterative type I polyketide	1	0	0	0	0	0	0	0	0	0	1	0	0	0	0	1	0	0	0	0	0	0	0	0	0	0	0	0	0	0	0	0	0	0	1	0	0	0	0	0	0	0	1	0	0	0	0
BGC0001338	citrinin	Iterative type I polyketide	0	1	0	0	0	0	0	0	1	0	0	0	0	0	0	0	0	0	0	0	0	0	1	0	0	0	0	0	0	1	0	1	0	0	0	0	0	0	0	0	0	0	0	0	0	0	0
BGC0001118	endocrocin	Iterative type I polyketide	0	0	0	0	0	0	0	0	0	0	1	0	0	0	0	0	2	0	0	0	0	0	2	0	0	0	0	0	0	0	0	1	0	0	0	0	0	0	0	0	0	0	1	0	0	0	0
BGC0000104	mycophenolic acid	Iterative type I polyketide	0	0	0	0	0	0	0	1	0	0	0	0	0	0	0	0	1	0	0	0	0	0	1	0	0	0	0	0	0	1	0	2	0	0	0	0	0	0	0	0	0	0	1	0	0	0	0
BGC0001854	tricholignan A	Iterative type I polyketide	0	0	0	0	0	0	0	0	0	0	2	0	0	0	0	0	3	0	0	0	0	0	1	0	0	0	0	0	0	0	0	1	0	0	0	0	0	0	1	0	1	0	1	0	0	0	0
BGC0000120	patulin	Iterative type I polyketide	0	0	0	0	0	0	0	0	0	0	0	0	0	0	0	0	2	0	1	0	0	0	2	0	0	0	0	1	0	0	0	0	0	1	0	0	0	0	0	0	0	1	0	0	0	0	0
BGC0000154	stipitatic acid	Iterative type I polyketide	0	0	0	0	0	1	0	0	0	0	0	0	0	0	0	1	1	0	0	1	0	0	1	0	0	0	0	1	0	0	0	2	0	0	0	1	0	0	0	0	1	0	0	0	0	0	0
BGC0000161	isoterrein	Iterative type I polyketide	0	0	0	0	0	1	0	0	0	0	1	0	0	0	0	1	2	0	0	1	0	1	2	1	0	0	0	0	0	0	0	0	0	0	0	0	0	0	0	0	2	1	2	0	0	0	0
BGC0001067	fumagillin, fumagillol, β-trans-bergamotene	Iterative type I polyketide	1	0	0	0	1	0	0	0	0	0	1	0	0	0	0	0	1	0	0	0	0	1	1	0	0	1	0	0	0	0	0	2	0	1	1	0	0	0	0	0	0	0	1	0	0	0	0
BGC0001865	elsinochrome C	Iterative type I polyketide	0	0	0	0	0	0	0	0	0	0	2	0	0	0	0	0	1	0	0	1	1	0	1	0	0	0	0	0	0	0	0	2	0	0	1	0	0	0	0	0	1	1	0	0	0	0	0
BGC0001141	4-epi-15-epi-brefeldin A	Iterative type I polyketide	1	0	0	0	0	0	0	0	0	0	0	0	0	0	0	1	0	0	1	1	1	0	2	0	0	0	0	1	0	2	0	1	0	0	1	0	0	0	0	0	1	1	0	0	1	0	0
BGC0001340	byssochlamic acid	Iterative type I polyketide	0	1	0	0	1	0	0	0	0	0	1	0	0	0	0	2	2	0	1	1	0	0	4	0	0	1	0	0	0	0	0	2	0	0	1	0	0	0	0	0	0	0	0	0	1	0	0
BGC0000168	5-hydroxyanthrotainin, 8-O-desmethylanthrotainin, previridicatumtoxin, viridicatumtoxin	Iterative type I polyketide	1	0	0	0	0	0	0	0	0	0	1	1	0	0	0	1	0	1	0	2	0	0	1	0	0	0	0	0	0	0	0	1	0	0	0	0	0	0	0	0	1	0	2	0	0	0	0
BGC0001436	cornexistin	Iterative type I polyketide	0	1	0	0	0	0	0	0	0	0	2	0	0	0	0	1	3	1	0	2	0	0	0	0	0	1	0	0	0	0	0	4	0	0	0	0	0	0	1	1	0	0	0	0	0	0	0
BGC0000027	ankaflavin, monascin, monascorubrin, rubropunctatine	Iterative type I polyketide	0	0	0	0	0	0	0	0	0	0	0	0	0	0	0	3	2	0	0	0	0	0	1	0	0	0	0	1	0	1	0	4	0	1	0	0	0	0	0	0	2	0	2	0	0	0	0
BGC0000070	4-desmethylgriseofulvin, dehydrogriseofulvin, epidechlorogriseofulvin, griseofulvin, griseoxanthone B, norlichexanthone	Iterative type I polyketide	2	0	0	0	1	1	0	0	0	0	0	2	0	1	0	0	2	1	0	2	1	0	0	0	0	0	0	0	0	1	0	3	0	1	1	0	0	0	0	0	0	0	3	0	1	0	0
BGC0001339	squalestatin S1	Iterative type I polyketide	0	1	0	0	0	0	0	0	0	0	1	1	0	0	1	3	3	1	2	0	1	0	3	0	0	1	0	0	0	1	0	4	0	0	2	0	0	0	0	0	2	0	0	0	0	0	0
BGC0002063	cryptosporioptide A, cryptosporioptide B, cryptosporioptide C	Iterative type I polyketide	1	0	0	0	0	2	0	0	0	1	0	1	0	0	0	1	3	2	1	0	0	1	2	0	0	1	0	0	0	5	0	4	0	1	0	0	0	0	1	1	2	1	1	1	0	1	0
BGC0000182	pseudomonic acid A	Iterative type I polyketide	0	0	0	0	1	1	0	2	0	1	0	2	0	0	0	0	5	1	1	1	0	0	4	0	0	0	0	0	0	1	1	5	0	2	3	0	0	0	1	1	1	0	2	2	1	0	1
BGC0001061	polyketomycin	Iterative type I polyketide	2	0	0	0	1	2	0	6	0	6	4	0	2	0	1	1	1	0	2	2	3	0	1	0	0	0	2	0	0	4	0	4	0	11	7	0	0	0	4	1	2	3	2	2	1	0	1
BGC0000036	chlorothricin, deschlorothricin	Iterative type I polyketide	5	4	0	1	0	1	0	2	0	5	7	2	1	1	0	7	9	1	4	2	3	4	3	1	0	1	1	1	0	4	1	3	1	7	6	0	0	1	6	3	0	4	3	1	4	0	1
BGC0000065	rustmicin	Iterative type I polyketide	2	1	0	1	2	3	1	3	3	5	9	5	2	1	2	3	3	3	3	3	4	3	6	3	0	0	2	3	1	5	1	3	2	8	7	0	1	2	4	4	4	2	5	6	7	1	2
BGC0000119	7-deoxypactamycin	Iterative type I polyketide	4	3	0	2	7	3	0	6	2	5	7	12	5	3	4	6	12	6	8	5	8	7	7	6	3	2	5	5	1	11	2	7	1	12	16	1	1	2	6	8	6	5	4	9	10	1	4
BGC0000505	enterocin W α, enterocin W β	Lanthipeptide	0	0	0	0	0	0	0	0	0	0	0	0	0	0	0	0	0	0	0	0	0	0	0	0	0	0	0	0	0	0	0	1	0	0	0	0	0	0	0	0	0	0	0	0	0	0	0
BGC0000510	epilancin K7	Lanthipeptide	0	0	0	0	0	0	0	0	0	0	0	0	0	0	0	0	0	0	0	0	0	0	1	0	0	0	0	0	0	0	0	0	0	0	0	0	0	0	0	0	0	0	0	0	0	0	0
BGC0000532	mutacin II	Lanthipeptide	0	0	0	0	0	1	0	0	0	0	0	0	0	0	0	0	0	0	0	0	0	0	0	0	0	0	0	0	0	0	0	0	0	0	0	0	0	0	0	0	0	0	0	0	0	0	0
BGC0000550	salivaricin G32	Lanthipeptide	0	0	0	0	0	0	0	0	0	0	0	0	0	0	0	0	1	0	0	0	0	0	0	0	0	0	0	0	0	0	0	0	0	0	0	0	0	0	0	0	0	0	0	0	0	0	0
BGC0001867	prochlorosins	Lanthipeptide	0	0	0	0	0	0	0	0	0	0	0	0	1	0	0	0	0	1	0	0	0	0	0	0	0	0	0	1	0	0	0	0	0	0	0	0	0	0	0	2	0	0	0	0	0	0	0
BGC0000533	mutacin III	Lanthipeptide	0	0	0	0	0	0	0	0	0	0	0	0	0	0	0	0	2	0	0	0	0	0	0	0	0	0	0	0	0	0	0	1	0	0	0	0	0	0	0	0	0	0	0	0	0	0	0
BGC0000513	Ery-3, Ery-4, Ery-5, Ery-6, Ery-7, Ery-8, Ery-9	Lanthipeptide	1	0	0	0	0	0	0	0	0	0	0	1	0	0	0	0	0	0	0	0	0	0	0	0	0	0	0	0	0	0	0	0	0	1	0	0	0	0	0	0	0	0	1	0	0	0	0
BGC0000525	lichenicidin VK21 A1, lichenicidin VK21 A2	Lanthipeptide	0	0	0	0	0	0	0	0	0	0	0	1	0	0	1	0	0	0	0	0	0	1	1	0	0	0	0	0	0	0	0	0	0	0	0	0	0	0	0	0	0	0	0	0	0	0	0
BGC0000558	sublancin 168	Lanthipeptide	0	0	0	0	0	0	0	0	0	0	0	0	0	0	0	0	0	0	0	0	0	1	1	0	0	1	0	0	0	2	0	1	0	0	0	0	0	0	0	0	0	0	0	0	0	0	0
BGC0000499	butyrivibriocin OR79	Lanthipeptide	0	0	0	1	0	0	0	0	0	0	0	0	0	0	0	1	1	0	1	0	0	0	1	0	0	0	0	1	0	0	0	0	0	0	0	0	0	0	0	0	0	0	1	0	0	0	0
BGC0001229	SBI-06989 A2, SBI-06990 A1	Lanthipeptide	1	0	0	0	0	1	0	0	0	0	0	0	1	0	0	0	1	0	0	0	0	0	0	0	0	0	0	0	0	1	0	0	0	0	0	0	0	0	0	0	0	0	1	0	0	0	0
BGC0000553	SRO15-2212	Lanthipeptide	0	0	0	0	0	0	0	1	0	0	0	0	0	0	0	0	0	0	0	0	0	0	0	0	0	0	0	0	0	0	0	0	0	1	3	0	0	0	0	0	1	0	0	0	1	0	0
BGC0000501	catenulipeptin	Lanthipeptide	0	0	0	0	0	0	0	0	0	0	0	0	0	0	0	1	1	0	0	0	0	0	1	1	0	0	0	0	0	0	0	1	0	0	0	0	0	0	0	0	0	0	1	1	0	0	0
BGC0000519	labyrinthopeptin A1, labyrinthopeptin A2, labyrinthopeptin A3	Lanthipeptide	0	0	0	0	0	0	0	1	0	0	0	0	0	0	0	0	1	0	0	0	0	1	0	0	1	0	0	0	0	0	0	0	0	0	0	0	0	0	0	0	1	1	0	0	0	0	0
BGC0001226	streptocollin	Lanthipeptide	0	0	0	0	0	0	0	0	0	0	0	0	0	0	0	0	1	0	1	1	1	0	0	0	0	0	0	0	0	1	0	2	0	1	0	0	0	0	0	0	1	0	0	0	0	0	0
BGC0000517	haloduracin α, haloduracin β	Lanthipeptide	0	0	0	0	0	0	0	0	0	0	0	0	0	0	0	1	0	0	1	0	0	0	0	0	0	1	0	0	0	0	0	3	0	0	0	0	0	0	0	0	0	0	0	0	0	0	0
BGC0000563	venezuelin	Lanthipeptide	0	0	0	0	0	0	0	1	0	0	0	1	0	0	0	0	1	0	0	0	0	1	0	0	0	0	0	0	0	0	0	0	0	0	1	0	0	0	0	0	1	0	0	0	0	0	0
BGC0000579	SSV-2083	Lanthipeptide	1	0	0	0	0	0	0	1	0	1	1	0	0	0	0	0	1	0	0	0	0	0	0	0	0	0	0	0	0	0	0	0	0	0	0	0	0	0	1	0	1	0	0	0	0	0	0
BGC0000542	paenicidin B	Lanthipeptide	0	0	0	0	0	0	0	1	0	0	1	0	0	0	0	0	3	0	0	0	0	1	0	0	0	0	0	0	0	0	0	2	0	0	1	0	0	0	0	0	1	0	0	0	1	0	0
BGC0000541	paenicidin A	Lanthipeptide	0	0	0	0	0	0	0	0	0	0	1	0	0	0	0	0	1	0	2	1	0	0	1	0	0	0	0	0	0	1	1	0	0	0	0	0	0	0	0	0	1	0	0	0	0	0	0
BGC0002111	andalusicin A, andalusicin B	Lanthipeptide	0	0	0	0	0	0	0	1	0	0	1	0	0	0	0	0	2	0	2	1	0	1	1	0	1	0	0	0	0	0	0	1	0	0	1	0	0	0	0	0	0	0	0	1	0	0	0
BGC0000546	SAL-2242	Lanthipeptide	1	0	0	0	0	0	0	0	0	1	0	0	0	0	0	0	0	0	0	0	0	0	0	0	0	0	0	0	0	3	0	0	0	1	3	0	0	0	0	0	0	0	0	1	0	0	0
BGC0000534	mutacin K8	Lanthipeptide	0	0	0	0	0	0	0	0	0	0	0	0	0	0	1	1	1	0	0	1	0	0	1	0	1	0	0	0	0	0	0	3	0	0	0	0	0	0	0	0	0	0	0	0	0	0	0
BGC0000552	SmbA, SmbB	Lanthipeptide	0	0	0	0	0	0	0	1	0	1	0	0	0	0	0	1	1	0	0	0	0	0	1	0	0	0	0	0	0	0	0	0	0	0	2	0	0	1	0	0	0	0	0	0	0	0	0
BGC0000479	prenylagaramide B, prenylagaramide C	Lanthipeptide	0	0	0	0	0	0	0	0	0	0	2	0	0	1	0	0	0	0	1	0	0	0	0	0	0	1	0	0	0	0	0	1	0	0	1	0	0	0	0	0	0	0	0	0	1	0	0
BGC0000531	mutacin I	Lanthipeptide	0	0	0	0	0	0	0	0	0	1	0	0	0	0	0	0	0	0	1	0	0	0	1	0	0	0	0	0	0	0	0	1	0	0	0	0	0	0	1	0	0	0	0	0	0	0	0
BGC0000540	paenibacillin	Lanthipeptide	1	0	0	0	0	0	0	1	0	0	1	0	0	0	0	0	2	0	0	1	0	0	2	0	0	0	0	0	0	0	0	0	0	0	0	0	0	0	0	0	1	1	1	0	0	0	0
BGC0002120	nocathioamide A	Lanthipeptide	1	0	0	0	1	1	0	0	0	0	0	0	0	1	0	0	3	0	0	0	0	3	1	0	0	0	0	0	0	0	0	0	0	2	1	0	0	0	0	0	0	0	0	0	0	0	0
BGC0000520	lacticin 3147 A1, lacticin 3147 A2	Lanthipeptide	0	0	0	0	0	0	0	0	0	1	0	0	0	0	0	0	2	0	0	1	0	0	3	0	1	0	0	0	0	1	0	1	0	0	0	0	0	0	0	0	0	1	0	0	0	0	0
BGC0000559	subtilin	Lanthipeptide	0	0	0	0	0	2	0	1	0	0	0	0	0	0	0	1	0	0	0	1	0	0	2	1	1	1	0	0	0	0	0	1	0	0	0	0	0	0	0	0	0	0	0	0	0	0	0
BGC0000522	lacticin Z	Lanthipeptide	0	0	0	0	0	0	0	0	0	0	2	0	0	0	0	3	0	1	1	0	0	0	1	0	0	0	0	1	0	0	0	0	0	0	0	0	0	0	0	0	0	0	0	0	0	0	0
BGC0000554	SRO15-3108	Lanthipeptide	1	0	0	0	0	0	0	1	0	1	1	0	0	0	0	0	0	1	0	0	0	0	0	0	0	0	0	0	0	1	0	0	0	1	1	0	0	0	1	0	0	1	1	0	1	0	1
BGC0000543	pep5	Lanthipeptide	0	0	0	0	1	0	0	0	0	0	1	1	0	0	0	2	1	1	2	0	0	1	2	0	0	0	1	0	0	0	0	1	0	0	0	0	0	1	0	0	0	0	0	0	0	0	0
BGC0002110	birimositide	Lanthipeptide	0	0	0	0	0	0	0	1	0	2	1	0	0	0	0	0	1	0	0	1	1	0	1	0	0	0	0	0	0	0	0	1	0	1	1	0	0	1	1	0	1	1	0	0	1	0	0
BGC0000508	epidermin	Lanthipeptide	0	0	0	0	0	0	0	0	0	0	1	0	1	0	0	0	2	0	1	1	0	0	2	0	0	0	0	0	0	0	0	1	0	0	1	0	0	0	0	0	1	0	0	0	0	0	1
BGC0000507	epicidin	Lanthipeptide	0	0	0	0	0	0	0	0	0	0	2	1	0	0	0	0	1	0	1	1	0	0	2	0	0	0	0	0	0	1	0	2	0	0	1	0	0	1	0	0	0	0	0	0	0	0	0
BGC0000496	AmfS	Lanthipeptide	1	0	0	0	0	0	0	1	0	2	0	0	0	0	0	0	2	0	0	0	0	1	0	0	0	0	0	0	0	0	0	0	0	2	3	0	0	0	1	0	2	0	0	1	0	0	0
BGC0000528	michiganin A	Lanthipeptide	1	1	0	1	1	0	0	1	0	1	1	0	1	0	0	0	2	1	0	0	1	1	0	0	0	0	1	0	0	0	0	1	0	1	0	0	0	0	0	1	1	1	0	0	0	0	0
BGC0001579	duramycin	Lanthipeptide	0	0	0	0	0	0	0	3	0	1	0	1	0	0	0	0	1	0	0	0	0	1	0	0	0	0	0	0	0	2	1	1	0	0	1	0	0	0	0	0	0	0	0	0	1	0	1
BGC0000515	geobacillin I	Lanthipeptide	0	0	0	0	0	1	0	0	0	0	3	0	0	3	0	1	2	0	5	0	0	0	2	0	0	0	0	0	0	0	0	3	0	0	0	0	0	0	0	0	0	0	0	1	0	0	1
BGC0000518	informatipeptin	Lanthipeptide	1	0	0	0	0	0	0	0	1	0	1	1	0	0	0	1	3	0	1	0	0	1	0	0	0	0	0	0	0	0	0	0	0	4	3	0	0	0	0	0	0	0	0	1	3	0	0
BGC0000527	mersacidin	Lanthipeptide	0	0	0	0	0	0	0	1	0	0	1	1	0	0	0	1	2	0	1	1	1	1	1	0	0	0	0	0	0	0	1	0	0	0	1	0	0	0	0	0	1	0	0	0	0	0	0
BGC0000497	BHT-Aα, BHT-Aβ	Lanthipeptide	0	0	0	0	0	0	0	2	0	0	2	0	0	0	0	0	1	0	0	0	0	0	1	0	1	0	0	0	0	0	0	2	0	0	0	0	0	0	0	0	1	0	0	0	0	0	0
BGC0000530	mutacin B-Ny266	Lanthipeptide	0	0	0	0	0	1	0	1	0	0	0	0	0	0	0	0	2	0	2	0	0	1	1	0	1	1	0	2	0	2	0	2	0	0	0	0	0	0	0	1	1	0	0	0	0	1	1
BGC0000538	nisin Z	Lanthipeptide	0	0	0	0	1	1	0	5	0	1	4	0	0	0	0	0	0	4	5	0	2	0	1	0	0	0	0	0	0	0	0	0	0	0	0	0	0	0	0	0	0	0	0	0	0	0	0
BGC0000516	geobacillin II	Lanthipeptide	0	0	0	0	0	0	0	1	2	1	0	2	0	1	0	0	3	0	2	0	0	0	0	1	1	0	0	0	0	0	1	2	0	0	1	0	0	0	0	0	0	0	0	1	0	0	0
BGC0000536	nisin Q	Lanthipeptide	0	1	0	0	0	1	0	0	0	0	2	0	0	0	0	2	0	1	1	1	0	0	2	0	0	0	0	0	0	0	0	0	0	0	1	0	0	0	0	1	0	0	2	0	0	0	0
BGC0000555	staphylococcin C55 α, staphylococcin C55 β	Lanthipeptide	0	2	0	0	0	1	0	1	0	0	0	0	1	0	0	2	2	0	1	1	0	0	4	0	0	1	0	1	0	0	0	1	0	0	0	0	0	0	0	0	1	0	1	0	0	0	0
BGC0000529	microbisporicin A2	Lanthipeptide	3	0	0	0	0	0	0	1	0	3	1	0	0	0	0	2	1	0	0	1	0	0	0	0	0	0	0	0	0	0	1	1	0	2	2	0	0	0	1	1	1	0	0	0	1	0	0
BGC0000502	cerecidin, cerecidin A1, cerecidin A2, cerecidin A3, cerecidin A4, cerecidin A5, cerecidin A6, cerecidin A7	Lanthipeptide	0	0	0	0	1	0	0	1	1	1	2	0	0	0	0	0	2	1	0	0	0	0	2	0	1	1	0	1	1	0	0	1	0	1	2	0	0	0	0	0	0	0	1	0	1	0	0
BGC0000511	ericin S	Lanthipeptide	0	0	0	0	0	0	0	1	1	0	1	2	0	1	0	2	3	1	0	0	1	2	3	0	1	0	0	0	0	0	1	3	1	0	0	0	0	0	0	0	2	0	0	0	0	0	1
BGC0000551	SapB	Lanthipeptide	0	0	0	0	0	0	0	0	1	0	2	1	0	0	0	0	4	1	0	0	0	1	1	0	0	0	0	1	0	0	0	3	0	2	3	0	0	0	1	1	0	1	1	0	1	1	0
BGC0000500	carnolysin A1, carnolysin A2	Lanthipeptide	0	0	0	0	0	0	0	0	0	0	6	1	0	0	1	1	4	2	3	0	0	3	3	1	0	1	0	0	0	0	0	1	0	0	1	0	0	0	0	0	0	0	0	0	0	0	2
BGC0000506	entianin	Lanthipeptide	0	0	1	0	1	4	0	1	0	2	3	0	0	0	0	0	0	0	1	0	0	0	0	0	0	0	0	0	0	1	1	2	0	0	0	0	0	1	1	1	1	0	0	0	0	0	1
BGC0000549	salivaricin D	Lanthipeptide	0	0	0	0	0	1	0	1	0	1	1	0	0	0	0	1	4	0	1	2	0	0	2	0	1	0	0	0	0	0	0	1	0	0	0	0	0	0	2	0	0	0	0	0	1	0	1
BGC0000548	salivaricin A	Lanthipeptide	0	0	0	0	0	0	0	1	0	0	1	0	0	0	0	2	3	0	1	0	0	2	3	0	1	1	0	0	0	1	0	0	0	0	1	0	0	0	0	1	0	2	7	0	0	0	1
BGC0002323	nisin J	Lanthipeptide	0	0	0	0	0	0	0	1	0	2	5	1	0	0	0	2	3	1	1	1	2	0	4	0	1	0	1	0	0	0	0	1	1	0	0	0	0	0	0	0	2	0	1	1	0	0	0
BGC0000560	subtilomycin	Lanthipeptide	0	0	0	0	0	0	1	1	1	1	2	0	1	0	0	1	1	2	2	1	1	0	2	1	0	0	1	0	1	1	1	2	0	1	0	0	0	1	1	0	1	0	2	0	1	1	0
BGC0001311	flavecins	Lanthipeptide	1	1	0	0	1	0	0	0	0	0	0	0	0	0	0	0	3	0	0	1	0	0	2	0	0	0	0	1	0	3	0	0	0	0	7	1	0	0	1	1	1	0	5	0	0	12	0
BGC0000544	planosporicin	Lanthipeptide	0	0	0	1	0	0	1	2	0	2	2	0	0	0	0	0	1	0	1	1	0	2	1	1	0	0	0	0	1	1	1	0	0	3	2	1	0	1	1	0	1	0	0	1	0	0	0
BGC0002130	cacaoidin	Lanthipeptide	0	0	0	0	0	0	0	3	0	2	1	0	0	0	0	1	3	0	2	0	1	1	2	0	0	0	0	1	0	1	0	2	0	3	1	0	0	0	1	0	0	1	1	1	0	0	0
BGC0000509	epilancin 15x	Lanthipeptide	0	0	1	0	0	1	0	1	0	1	3	2	1	0	0	1	4	2	1	0	1	2	2	0	1	0	1	0	0	1	0	2	0	0	0	0	0	0	0	0	0	0	1	1	0	1	1
BGC0000514	gallidermin	Lanthipeptide	0	0	0	0	0	0	0	0	0	0	9	5	4	0	0	1	3	2	2	0	6	0	4	0	0	2	0	0	0	0	1	1	0	0	0	0	0	0	1	0	0	0	0	0	0	0	0
BGC0000557	streptococcin A-FF22	Lanthipeptide	0	0	0	0	0	1	0	2	0	1	2	1	1	0	1	2	2	1	3	1	1	2	4	0	1	0	0	0	0	1	1	2	0	0	0	0	0	1	1	0	0	1	1	0	0	0	0
BGC0000537	nisin U	Lanthipeptide	0	0	0	0	0	0	0	2	1	0	3	0	0	0	0	1	2	0	0	1	0	0	3	0	0	2	0	1	0	0	0	4	0	1	3	2	0	0	0	1	1	2	1	0	0	0	1
BGC0000556	streptin	Lanthipeptide	0	0	0	0	0	0	0	1	2	1	5	0	0	0	1	1	5	2	2	0	2	0	3	0	0	1	0	1	1	0	0	2	0	0	0	1	0	0	0	0	1	0	0	0	0	0	0
BGC0000494	uberolysin	Lanthipeptide	0	0	1	0	0	1	0	1	1	1	2	1	1	1	2	3	2	1	5	1	1	1	1	0	1	0	1	1	0	1	0	1	0	1	1	1	1	0	1	1	2	1	1	0	0	1	1
BGC0000521	lacticin 481	Lanthipeptide	0	0	0	0	0	1	0	1	1	2	7	1	1	0	0	4	2	2	4	1	2	0	5	1	2	0	0	0	0	1	1	1	0	0	2	0	1	1	0	1	0	0	1	2	0	0	0
BGC0000504	cytolysin ClyLl, cytolysin ClyLs	Lanthipeptide	0	0	0	0	0	0	0	0	0	1	5	5	5	1	2	5	2	5	4	0	5	4	2	0	5	0	3	0	0	0	0	3	0	0	0	0	0	1	0	0	0	0	2	1	0	0	0
BGC0000503	cinnamycin	Lanthipeptide	1	0	0	1	0	0	0	3	1	3	1	2	1	0	0	2	3	1	1	0	2	1	3	0	0	0	0	1	0	4	1	2	0	2	6	0	0	0	2	0	1	0	0	0	1	0	0
BGC0000539	nukacin ISK-1	Lanthipeptide	0	1	0	0	0	1	0	1	0	1	8	1	1	0	0	3	6	0	1	0	2	7	6	1	2	0	1	0	0	1	0	2	1	0	0	0	0	0	0	2	0	0	2	0	0	0	0
BGC0000547	salivaricin 9	Lanthipeptide	0	0	0	0	2	2	0	4	4	1	5	2	1	0	1	4	2	2	4	1	2	0	4	1	1	0	0	1	0	2	0	4	0	1	1	0	0	0	2	1	1	1	1	0	0	0	0
BGC0000535	nisin A	Lanthipeptide	0	0	0	0	0	1	0	11	0	1	10	1	0	0	0	1	3	9	11	0	7	1	4	1	1	1	0	0	0	1	3	3	0	0	1	0	0	0	0	0	0	0	2	0	0	0	0
BGC0001701	nisin O	Lanthipeptide	0	0	0	0	0	1	0	14	0	8	1	0	0	0	0	1	6	0	0	5	0	1	6	4	2	1	0	0	0	1	1	15	1	0	0	0	0	1	15	0	0	0	0	0	0	0	1
BGC0000545	ruminococcin A	Lanthipeptide	0	2	1	2	0	0	0	1	0	2	1	0	0	0	0	5	6	0	0	13	0	3	6	14	1	1	0	0	1	0	3	6	1	1	0	4	0	3	5	0	3	0	1	3	2	1	2
BGC0000526	macedocin	Lanthipeptide	0	0	0	0	0	3	0	4	0	2	7	1	2	0	3	14	3	4	11	1	4	2	6	1	2	1	2	0	0	0	1	4	1	1	4	0	0	1	0	0	1	1	4	0	1	0	0
BGC0000498	bovicin HJ50	Lanthipeptide	0	0	0	0	1	8	0	1	0	2	5	2	4	0	6	8	6	5	7	2	5	3	4	5	3	3	5	1	0	0	0	6	0	5	4	0	0	0	0	1	10	2	3	1	0	1	1
BGC0000523	lactocin S	Lanthipeptide	2	0	0	0	0	2	0	3	0	2	7	4	3	2	2	6	8	8	7	2	8	7	6	2	2	2	3	5	0	1	6	4	0	2	2	0	2	1	0	1	2	0	0	2	2	3	0
BGC0000561	thermophilin 1277	Lanthipeptide	0	0	0	2	0	7	0	0	0	7	11	0	10	0	9	11	10	10	10	2	9	1	6	1	3	1	10	9	0	0	0	10	0	9	11	0	0	0	0	8	9	2	11	0	0	1	2
BGC0000495	actagardine	Lanthipeptide	2	3	0	1	1	0	1	7	0	8	7	4	2	0	0	0	11	2	12	1	6	8	3	1	1	1	0	2	1	6	1	3	0	16	10	1	1	0	8	5	1	0	6	8	12	0	0
BGC0000567	trifolitoxin	LAP	0	0	0	0	0	0	0	0	0	0	0	0	0	0	0	0	0	0	0	0	0	0	0	0	0	0	0	0	0	0	0	0	0	0	0	0	0	0	0	0	0	0	0	0	0	0	0
BGC0002144	phazolicin	LAP	0	0	0	0	0	0	0	0	0	0	0	0	0	0	0	0	0	0	0	0	0	0	0	0	0	0	0	0	0	0	0	1	0	0	0	0	0	0	0	0	0	0	0	0	0	0	0
BGC0001174	corynazolicin	LAP	0	0	0	0	0	0	0	0	0	0	0	0	0	0	0	1	0	0	0	0	1	0	1	0	1	1	0	0	0	0	0	0	0	0	0	0	0	0	0	0	1	0	0	0	0	0	0
BGC0000569	plantazolicin	LAP	0	0	0	0	0	0	0	0	0	0	2	0	0	0	0	1	1	0	0	0	0	0	0	0	0	1	0	0	0	2	0	1	0	0	0	0	0	0	0	0	0	0	0	0	0	0	0
BGC0001173	plantazolicin	LAP	0	0	0	0	0	0	0	0	0	0	1	1	0	0	0	0	1	1	0	0	0	0	2	0	0	0	0	0	0	2	0	2	0	0	0	0	0	0	0	0	0	0	0	0	0	0	0
BGC0001171	listeriolysin S	LAP	0	0	0	0	0	1	0	0	0	0	2	0	0	3	0	2	2	0	0	0	0	0	3	0	0	0	0	1	0	0	0	0	0	0	0	0	0	0	0	0	0	0	0	8	0	0	1
BGC0001170	clostridiolysin S	LAP	0	0	0	0	0	0	0	0	0	1	6	1	0	0	0	2	3	2	3	3	2	1	3	1	0	0	1	0	0	1	0	2	0	0	0	0	0	0	1	0	0	0	0	3	0	0	0
BGC0000566	streptolysin S	LAP	0	0	0	0	0	0	0	3	0	2	2	0	0	0	6	8	2	2	8	0	2	1	0	0	0	0	0	0	0	0	0	1	0	0	0	0	0	0	0	0	0	3	1	0	0	0	0
BGC0000564	clostridiolysin S	LAP	0	0	0	0	1	0	0	0	1	1	5	2	1	1	0	2	6	3	4	2	4	0	3	2	0	0	0	1	0	2	0	3	0	0	0	1	1	0	0	1	1	0	0	3	0	0	1
BGC0000568	microcin B17	LAP	0	0	0	0	5	1	0	7	0	0	7	5	6	0	4	3	4	7	4	0	3	1	1	1	0	0	7	0	0	2	0	2	0	0	0	0	0	0	0	0	0	0	1	1	0	0	0
BGC0000565	goadsporin	LAP	2	1	1	1	1	1	0	1	1	2	2	2	1	0	0	1	2	2	1	2	3	3	2	2	1	1	1	1	1	2	1	4	1	2	4	1	1	0	1	1	2	1	1	1	3	1	1
BGC0002053	ulleungdin	Lassopeptide	0	0	0	0	0	0	0	0	0	0	0	0	0	0	0	0	0	0	0	0	0	0	0	0	0	0	0	0	0	0	0	0	0	1	0	0	0	0	0	0	0	0	0	0	0	0	0
BGC0000571	burhizin	Lassopeptide	0	0	0	0	0	0	0	0	0	0	0	0	0	0	0	0	0	0	0	0	0	0	0	0	0	0	0	0	0	0	0	1	0	0	0	0	0	0	0	0	0	0	0	0	0	0	0
BGC0002074	huascopeptin	Lassopeptide	0	0	0	0	0	0	0	0	0	0	0	0	0	0	0	0	1	0	0	0	0	0	0	0	0	0	0	0	0	0	0	0	0	0	0	0	0	0	0	0	0	0	0	0	0	0	0
BGC0000570	astexin-1	Lassopeptide	0	0	0	0	0	0	0	0	0	0	1	0	0	0	0	0	0	0	0	0	0	0	0	0	0	0	0	0	0	0	0	1	0	0	0	0	0	0	0	0	0	0	0	0	0	0	0
BGC0000575	lariatin	Lassopeptide	0	0	0	0	0	0	0	0	0	0	0	0	0	0	0	0	1	0	0	0	0	0	1	0	0	0	0	0	0	0	0	0	0	0	0	0	0	0	0	0	0	0	0	0	0	0	0
BGC0000573	caulonodin I, caulonodin II	Lassopeptide	0	0	0	0	0	0	0	0	0	0	0	0	0	0	0	0	0	0	0	0	0	0	0	0	0	0	0	0	0	0	0	0	0	0	0	0	0	0	0	0	0	0	0	0	1	0	0
BGC0001176	streptomonomicin	Lassopeptide	0	0	0	0	0	0	0	0	0	0	0	0	0	0	0	0	0	0	1	0	0	0	0	0	0	0	0	1	0	0	0	1	0	0	0	0	0	0	0	0	0	0	0	0	0	0	0
BGC0000577	sphingonodin II	Lassopeptide	0	0	0	0	0	0	0	0	0	0	0	0	0	0	0	0	2	0	0	0	0	0	1	0	0	0	0	0	0	0	0	0	0	0	0	0	0	0	0	0	0	0	0	0	0	0	0
BGC0000572	capistruin	Lassopeptide	0	0	0	0	0	0	0	0	0	0	1	0	1	0	0	0	0	0	0	0	0	0	0	0	0	0	0	0	0	0	0	0	0	0	1	0	0	0	1	0	0	0	0	0	0	0	0
BGC0000574	caulosegnin I, caulosegnin II, caulosegnin III	Lassopeptide	0	0	0	0	0	1	0	0	0	0	0	0	0	0	0	0	0	0	0	0	0	1	0	0	0	0	0	0	0	0	0	0	0	0	0	0	0	0	0	0	1	0	0	0	0	0	0
BGC0000576	rubrivinodin	Lassopeptide	0	0	0	0	0	0	0	0	0	0	0	0	0	0	0	0	0	0	0	1	0	0	0	0	0	0	0	0	0	0	0	0	0	1	1	0	0	0	0	1	0	0	0	0	0	0	0
BGC0000578	SRO15-2005	Lassopeptide	1	0	0	1	0	1	0	1	0	1	1	1	0	0	0	1	2	2	0	0	0	0	0	0	0	0	0	0	0	0	0	2	0	2	3	0	0	1	1	0	1	0	0	0	1	0	0
BGC0000583	grisemycin	Linaridin	0	0	0	0	0	0	0	0	0	0	0	0	0	0	0	0	0	0	0	0	0	1	0	0	0	0	0	0	0	0	0	0	0	0	0	0	0	0	0	0	0	0	0	0	0	0	0
BGC0000582	cypemycin	Linaridin	1	0	0	0	1	0	0	1	0	1	1	1	1	1	1	2	3	1	1	1	1	2	0	0	0	0	0	1	0	1	0	1	0	2	2	0	0	0	1	1	2	1	2	2	2	0	1
BGC0000581	microcin J25	Linaridin	0	0	0	0	0	0	0	0	0	0	4	2	4	0	4	4	0	4	4	4	0	3	3	3	0	0	4	0	0	0	1	2	0	0	0	0	0	0	0	0	0	0	0	0	0	0	0
BGC0000586	microcin E492	Microcin	0	0	0	0	0	1	0	0	0	2	1	0	0	0	0	0	0	1	0	0	0	0	2	0	1	0	1	0	0	0	0	0	0	0	0	0	0	0	0	1	0	0	0	0	0	0	0
BGC0000585	microcin C7	Microcin	0	0	0	0	0	0	0	0	0	0	6	3	5	0	6	4	3	6	6	1	5	0	2	4	0	0	6	0	0	0	0	0	0	0	0	0	0	0	0	0	2	0	0	0	0	0	0
BGC0000584	colicin V	Microcin	0	0	0	0	0	1	0	5	0	2	5	5	5	0	5	5	0	5	5	3	3	4	1	1	4	0	5	0	0	4	1	5	0	0	0	0	0	0	4	0	0	0	0	0	0	3	0
BGC0000589	microcin M	Microcin	0	0	0	0	0	2	0	10	0	0	11	10	11	1	3	9	5	11	9	10	11	0	6	2	1	0	9	2	0	0	0	5	1	0	0	0	0	0	2	0	0	0	0	0	0	1	0
BGC0000587	microcin H47	Microcin	0	0	0	0	0	2	0	5	0	0	10	13	9	0	2	10	1	11	9	12	2	1	10	1	0	0	8	0	0	1	4	2	1	0	1	0	0	0	0	0	0	0	1	1	0	2	0
BGC0000588	microcin L	Microcin	1	1	0	0	4	6	0	9	2	0	9	8	8	4	8	7	2	9	10	4	7	4	4	4	5	0	11	3	0	1	1	6	1	0	2	1	1	1	4	1	1	0	2	3	2	3	1
BGC0000591	marinostatin	Microviridin	0	0	0	0	0	0	0	0	0	0	0	0	0	0	0	0	0	0	0	0	0	0	0	0	0	0	0	0	0	0	0	1	0	0	0	0	0	0	0	0	0	0	0	0	0	0	0
BGC0000592	microviridin B	Microviridin	0	0	0	0	0	0	0	0	0	0	1	0	0	0	0	1	0	0	1	0	0	0	1	0	0	0	0	0	0	0	0	0	0	0	0	0	0	0	0	0	0	0	1	0	0	0	0
BGC0002049	microviridin N3, microviridin N4, microviridin N5, microviridin N6, microviridin N7, microviridin N8, microviridin N9	Microviridin	0	0	0	0	0	0	0	1	0	0	0	1	0	0	0	0	1	0	1	0	0	1	1	0	0	0	0	0	0	1	0	2	0	0	0	0	0	0	0	0	0	0	0	0	5	0	0
BGC0000590	microcin N	Microviridin	0	0	0	0	1	0	0	0	0	0	1	1	1	0	1	1	1	1	2	0	1	1	0	1	1	0	1	1	0	0	1	0	0	0	1	0	0	0	1	0	1	0	1	0	0	0	1
BGC0001163	1-heptadecene	Modular type I polyketide	0	0	0	0	0	0	0	0	0	0	0	0	0	0	0	0	0	0	0	0	0	0	0	0	0	0	0	0	0	0	0	0	0	0	0	0	0	0	0	0	0	0	0	0	1	0	0
BGC0001161	1-heptadecene	Modular type I polyketide	0	0	0	0	0	0	0	0	0	0	0	0	0	0	0	0	1	1	0	0	0	0	0	0	0	0	0	0	0	0	0	1	0	0	0	0	0	0	0	0	0	0	0	0	0	0	0
BGC0001160	(14Z)-1,14-nonadecadiene, 1-nonadecene	Modular type I polyketide	0	1	0	0	0	0	0	0	0	0	0	0	0	0	0	0	0	0	0	0	0	0	0	0	0	0	0	0	0	0	0	1	0	0	0	0	0	0	0	0	0	0	0	0	0	0	0
BGC0001164	1-heptadecene	Modular type I polyketide	0	0	0	0	0	0	0	0	0	0	0	0	0	0	0	1	0	0	0	1	0	0	0	0	0	0	0	0	0	0	0	1	0	0	0	0	0	0	0	0	0	0	0	0	0	0	0
BGC0001162	1-heptadecene	Modular type I polyketide	0	1	0	0	0	0	0	0	0	0	0	0	0	0	0	1	0	0	0	0	0	0	1	0	0	0	0	0	0	0	0	0	0	0	0	0	0	0	0	0	0	0	0	0	0	0	0
BGC0000094	methymycin	Modular type I polyketide	0	0	0	0	0	0	0	1	0	0	2	0	0	0	0	1	0	1	0	0	0	0	0	0	0	0	0	0	0	1	0	2	0	2	0	0	0	0	0	1	1	0	2	0	0	0	0
BGC0001064	cylindrocyclophane D, cylindrocyclophane E, cylindrocyclophane F	Modular type I polyketide	0	0	0	0	0	1	0	0	0	0	0	0	0	1	0	0	5	1	0	0	0	1	0	0	0	0	0	0	0	1	0	1	0	0	0	0	0	0	0	0	1	0	0	0	1	0	0
BGC0000072	gulmirecin A	Modular type I polyketide	1	0	0	0	0	1	0	0	0	0	3	0	0	0	0	2	2	0	1	0	0	0	0	0	0	0	0	0	0	0	0	1	0	4	3	0	0	0	0	0	1	0	0	1	0	0	0
BGC0001348	JBIR-100	Modular type I polyketide	2	2	0	0	0	0	0	0	1	0	2	0	0	0	0	0	2	0	1	0	1	0	0	0	0	0	0	0	0	2	0	2	0	4	2	1	0	0	0	1	0	1	1	0	1	0	0
BGC0001169	piericidin A1	Modular type I polyketide	1	0	0	0	0	0	0	1	0	0	1	0	0	0	0	1	1	0	1	0	0	1	3	0	0	0	1	0	0	1	0	3	0	5	3	0	0	0	0	1	3	0	1	1	0	0	0
BGC0000083	17-hydroxy-8-desmethoxy-isomigrastatin, 8,9-dihydrolactimidomycin, 8-hydroxy-8,9-dihydrolactidomycin, lactimidomycin	Modular type I polyketide	1	1	0	0	0	1	0	0	2	1	1	1	0	0	0	2	4	0	0	0	1	1	1	2	0	0	0	0	0	3	0	4	0	2	2	0	0	0	1	2	0	3	2	0	1	0	0
BGC0000024	aureothin	Modular type I polyketide	1	0	0	0	0	1	0	1	0	0	2	4	1	0	0	0	3	2	2	0	3	0	0	1	0	0	0	0	0	1	0	0	0	3	5	0	0	0	0	1	2	0	1	0	4	0	0
BGC0001433	argimycin PI, argimycin PII, argimycin PIV, argimycin PIX, argimycin PV, argimycin PVI, nigrifactin	Modular type I polyketide	2	0	0	0	1	1	0	1	1	0	0	1	0	0	0	2	2	1	0	2	1	2	2	0	0	0	0	0	0	1	0	3	0	2	2	0	0	0	0	0	0	1	0	0	2	0	0
BGC0000149	spirangien O	Modular type I polyketide	2	0	0	0	2	0	0	1	1	1	3	0	0	0	0	1	3	1	2	0	1	3	1	1	0	0	0	0	0	1	0	3	0	3	0	0	0	0	0	0	0	3	4	1	0	0	0
BGC0000147	soraphen A	Modular type I polyketide	3	1	0	0	0	0	0	1	0	0	5	2	0	0	0	1	3	1	3	1	0	0	1	0	0	0	0	0	1	3	0	3	0	2	2	0	0	0	0	1	2	2	1	0	1	0	0
BGC0000023	aurafuron A	Modular type I polyketide	0	0	0	0	0	0	0	0	0	1	2	2	0	0	0	1	4	0	0	0	1	1	2	0	0	0	0	0	0	1	0	3	0	7	1	0	0	0	0	0	0	0	2	0	0	0	0
BGC0000114	nigericin	Modular type I polyketide	1	0	0	0	2	1	0	0	1	3	3	2	0	0	0	3	5	0	1	0	2	0	2	1	0	0	0	0	0	2	0	5	0	2	1	0	0	0	0	1	2	0	2	0	0	0	0
BGC0000158	tautomycetin	Modular type I polyketide	0	0	0	0	0	1	0	0	0	3	1	1	0	0	0	0	2	1	1	0	1	1	2	0	0	0	0	0	0	3	1	2	0	3	3	0	0	0	0	1	1	0	2	2	2	0	1
BGC0000110	orinocin, SNF4435C, SNF4435D, spectinabilin	Modular type I polyketide	1	1	1	1	0	0	0	3	2	1	2	0	0	0	0	1	2	1	0	1	0	2	2	1	0	1	0	0	1	1	0	1	1	4	3	1	0	0	1	1	1	1	1	1	1	1	1
BGC0000173	bongkrekic acid, isobongkrekic acid	Modular type I polyketide	1	1	0	0	1	1	0	0	0	1	4	1	1	1	0	4	6	3	1	0	0	1	3	1	1	0	0	0	0	2	0	1	0	1	0	0	0	0	0	0	1	2	2	0	2	0	1
BGC0001066	kendomycin	Modular type I polyketide	3	0	0	0	0	0	0	2	0	1	1	0	0	0	0	1	3	2	1	3	0	1	2	0	0	1	0	1	0	1	0	0	0	2	4	0	0	1	1	1	0	0	5	0	2	0	0
BGC0000122	phenylnannolone A, phenylnannolone B, phenylnannolone C	Modular type I polyketide	1	1	0	0	1	1	0	2	0	2	2	2	1	0	0	1	2	1	2	1	2	2	2	1	0	0	1	1	0	2	0	3	1	2	2	1	1	0	1	1	1	3	2	2	1	1	1
BGC0000177	13-epi-dorrigocin A, dorrigocin A, dorrigocin B, iso-migrastatin, migrastatin	Modular type I polyketide	1	1	0	0	1	1	0	0	1	1	2	2	0	0	0	1	2	2	1	1	1	2	0	0	1	0	0	2	0	2	0	3	0	5	4	1	1	0	1	2	2	1	2	1	4	1	1
BGC0000097	ML-449	Modular type I polyketide	1	0	0	0	2	3	0	3	0	0	3	2	1	0	1	2	2	0	0	1	1	1	3	0	0	1	1	0	0	0	0	5	0	4	4	0	0	0	0	2	1	0	4	1	2	0	0
BGC0000055	erythromycin A, erythromycin B, erythromycin C, erythromycin D	Modular type I polyketide	0	0	0	1	1	0	0	0	0	2	5	0	0	0	0	2	3	2	0	0	0	3	2	2	0	0	0	0	0	4	0	5	0	6	3	0	0	0	1	0	2	1	2	1	5	0	0
BGC0000159	tautomycin	Modular type I polyketide	1	1	0	0	4	1	0	2	1	1	2	1	0	0	0	0	4	1	2	1	0	1	1	0	1	4	0	0	1	1	0	2	0	7	5	0	0	1	1	2	2	3	2	2	3	0	0
BGC0000028	bafilomycin B1	Modular type I polyketide	3	0	0	0	1	1	0	4	1	2	3	1	1	0	0	1	5	1	3	0	2	1	1	0	0	0	0	1	0	5	0	6	0	5	6	1	0	0	1	1	0	2	3	0	4	0	1
BGC0000029	BE-14106	Modular type I polyketide	2	2	0	0	3	1	0	2	1	2	6	4	0	0	0	3	6	1	3	2	2	2	2	1	0	1	1	0	1	8	0	3	0	9	5	0	0	0	1	3	0	2	4	3	3	0	1
BGC0000001	abyssomicin C, atrop-abyssomicin C	Modular type I polyketide	0	1	0	2	1	1	0	2	1	4	3	4	1	0	0	2	4	1	1	5	1	1	3	1	0	1	1	1	0	3	0	3	0	5	5	0	1	0	1	4	5	1	0	3	3	1	1
BGC0001004	lobophorin B	Modular type I polyketide	6	0	0	1	2	2	1	4	1	4	4	3	0	0	0	0	8	1	2	1	2	2	0	0	0	0	0	2	1	4	0	8	2	2	14	0	0	1	3	2	3	1	1	2	3	0	2
BGC0001119	divergolide A, divergolide B, divergolide C, divergolide D	Modular type I polyketide	3	0	0	0	2	1	0	4	1	6	7	4	0	1	1	0	5	3	3	1	4	4	3	0	0	0	1	3	1	6	1	2	0	8	16	0	0	0	2	3	3	1	4	3	6	0	1
BGC0002072	linearmycin A, linearmycin B, linearmycin C	Modular type I polyketide	3	1	0	0	4	2	0	5	0	1	8	3	5	0	2	2	6	2	2	2	4	6	3	0	0	0	0	2	1	5	0	7	1	10	10	0	0	0	2	7	3	6	7	5	9	0	0
BGC0000115	nystatin A1	Modular type I polyketide	3	0	1	2	2	3	0	6	3	3	8	3	0	0	2	1	8	3	4	3	4	6	4	2	0	2	2	3	2	6	2	3	2	8	8	1	2	2	4	5	4	3	2	4	5	1	2
BGC0000171	9-methylstreptimidone	Modular type I polyketide	2	1	0	0	2	3	0	4	0	7	5	6	1	1	2	1	9	2	4	2	7	4	2	2	0	2	2	0	2	7	1	3	1	8	8	0	0	1	1	2	5	1	3	6	5	1	0
BGC0000031	borrelidin	Modular type I polyketide	3	2	0	1	1	4	0	8	0	6	6	4	4	0	0	1	8	3	4	2	6	5	4	0	0	0	1	1	0	5	1	6	2	14	13	0	0	0	4	4	4	2	4	4	10	0	2
BGC0000038	coelimycin P1	Modular type I polyketide	6	2	1	3	2	5	0	5	3	5	6	4	5	0	3	3	9	4	5	4	5	5	4	3	2	1	2	4	4	5	0	5	1	7	6	4	4	1	5	6	3	4	6	6	6	0	4
BGC0000144	salinomycin	Modular type I polyketide	2	0	0	1	4	3	0	3	0	9	9	7	3	0	0	0	16	3	7	1	6	6	5	3	0	2	1	1	0	6	0	5	0	13	13	0	1	0	3	4	2	2	8	8	5	0	1
BGC0000151	stambomycin A, stambomycin B, stambomycin C, stambomycin D	Modular type I polyketide	4	2	2	2	3	4	1	8	3	4	6	2	1	0	0	2	8	3	5	3	2	5	5	2	0	1	1	3	2	13	1	10	2	16	19	0	3	1	4	3	6	2	6	7	6	0	2
BGC0000165	tiacumicin B	Modular type I polyketide	2	2	0	2	3	4	0	7	2	6	9	7	3	0	1	1	8	4	5	3	3	5	1	2	0	0	2	1	0	10	0	7	1	12	10	1	0	1	8	5	2	3	8	6	10	0	1
BGC0001856	caniferolide A, caniferolide B, caniferolide C, caniferolide D	Modular type I polyketide	2	2	1	3	2	3	0	5	1	7	7	7	1	0	1	3	15	6	5	1	3	6	8	1	0	0	0	2	1	10	0	10	1	15	8	0	2	0	7	9	6	6	6	5	7	1	1
BGC0002054	amipurimycin	NRP	0	0	0	0	0	0	0	0	0	0	0	0	0	0	0	0	0	0	0	0	0	0	0	0	0	0	0	0	0	0	0	0	0	0	0	0	0	0	0	0	0	0	0	0	0	0	0
BGC0002608	ochratoxin A	NRP	0	0	0	0	0	0	0	0	0	0	0	0	0	0	0	0	0	0	0	0	0	0	0	0	0	0	0	0	0	0	0	0	0	0	0	0	0	0	0	0	0	0	0	0	0	0	0
BGC0001251	epichloenin A	NRP	0	0	0	0	0	0	0	0	0	0	0	0	0	0	0	0	1	0	0	0	0	0	0	0	0	0	0	0	0	0	0	0	0	0	0	0	0	0	0	0	0	0	0	0	0	0	0
BGC0002607	ochratoxin A	NRP	0	0	0	0	0	0	0	0	0	0	0	0	0	0	0	0	0	0	0	0	0	0	0	0	0	0	0	0	0	0	0	0	0	0	0	0	0	0	0	0	0	0	0	0	0	0	0
BGC0001616	himeic acid A	NRP	0	0	0	0	0	0	0	0	0	0	0	0	0	0	0	0	0	0	0	0	0	0	0	0	0	0	0	0	0	0	0	1	0	0	0	0	0	0	0	0	0	0	0	0	0	0	0
BGC0002119	palmerolide D, palmerolide H	NRP	0	0	0	0	0	0	0	0	0	0	0	0	0	0	0	0	0	0	0	0	0	0	1	0	0	0	0	0	0	0	0	0	0	0	0	0	0	0	0	0	0	0	0	0	0	0	0
BGC0002277	atromentin	NRP	0	0	0	0	0	0	0	0	0	0	0	0	0	0	0	0	0	0	0	0	0	0	0	0	0	0	0	0	0	0	0	0	0	0	0	0	0	0	0	0	0	0	0	0	0	0	0
BGC0002274	aspulvinone B1, aspulvinone H	NRP	0	0	0	0	0	0	0	0	0	0	0	0	0	0	1	0	0	0	0	0	0	0	0	0	0	0	0	0	0	0	0	1	0	0	0	0	0	0	0	0	0	0	0	0	0	0	0
BGC0001951	minutissamide A, puwainaphycin F	NRP	0	0	0	0	0	0	0	0	0	0	0	0	0	0	0	0	0	0	0	0	0	0	0	0	0	0	0	0	0	1	0	0	0	0	0	1	0	0	0	0	0	0	0	0	0	1	0
BGC0001165	curacin A	NRP	0	0	0	0	0	0	0	0	0	0	0	0	0	0	0	0	0	0	0	1	0	0	0	0	0	0	0	0	0	0	0	0	0	0	0	0	0	0	0	0	0	0	0	0	0	0	0
BGC0002275	campyrone B, pyrophen	NRP	0	0	0	0	0	0	0	0	0	0	0	0	0	0	0	0	0	0	0	0	0	0	0	0	0	0	0	0	0	1	0	1	0	0	0	0	0	0	0	0	0	0	1	0	0	0	0
BGC0002479	miharamycin A, miharamycin B	NRP	0	0	0	0	0	0	0	0	0	0	0	0	0	0	0	0	0	0	0	0	0	0	1	0	0	0	0	0	0	0	0	0	0	0	0	0	0	0	0	0	0	0	0	0	0	0	0
BGC0000342	enniatin	NRP	0	0	0	0	0	0	0	0	0	0	0	0	0	0	0	0	0	0	0	0	0	0	1	0	0	0	0	0	0	0	0	0	0	0	0	0	0	0	0	0	0	0	0	0	0	0	0
BGC0002276	choline	NRP	0	0	0	0	0	0	0	0	0	0	0	0	0	0	0	1	1	0	0	0	0	0	0	0	0	0	0	0	0	0	0	0	0	0	0	0	0	0	0	0	0	0	0	0	0	0	0
BGC0000442	terrequinone A	NRP	0	0	0	0	1	0	0	0	0	0	0	0	0	0	0	0	0	0	0	0	0	0	1	0	0	0	0	0	0	0	0	0	0	0	0	0	0	0	0	0	0	0	0	0	0	0	0
BGC0002166	intermediate 1, intermediate 2, peramine	NRP	0	0	0	0	0	0	0	0	0	0	0	0	0	0	0	1	0	0	0	0	0	0	0	0	0	0	0	0	0	0	0	0	0	0	0	0	0	0	0	0	0	0	0	0	0	0	0
BGC0002530	brucebactin	NRP	0	0	0	0	0	0	0	0	0	0	0	0	0	0	0	0	0	1	0	0	0	0	0	0	0	0	0	0	0	0	0	0	0	0	0	0	0	0	0	0	0	0	0	0	0	0	0
BGC0001268	fusarin C	NRP	0	0	0	0	1	0	0	0	0	0	0	0	0	0	0	0	1	0	0	0	0	0	0	0	0	0	0	0	0	0	0	0	0	0	0	0	0	0	0	0	0	0	0	0	0	0	0
BGC0001168	livipeptin	NRP	0	0	0	0	0	0	0	0	0	0	0	0	0	0	0	0	1	0	0	0	0	1	0	0	0	0	0	0	0	0	0	0	0	1	0	0	0	0	0	0	0	0	1	0	0	0	0
BGC0001261	AM-toxin	NRP	0	0	0	0	0	0	0	0	0	0	0	1	0	0	0	0	0	0	0	0	0	0	1	0	0	0	0	0	0	1	0	1	0	0	0	0	0	0	0	0	0	0	0	0	0	0	0
BGC0001718	okaramine D	NRP	0	0	0	0	0	0	0	0	0	0	0	0	0	0	0	0	1	0	0	0	0	0	1	0	0	0	0	0	0	0	0	1	0	0	0	0	0	0	0	0	0	0	0	0	0	0	0
BGC0002226	acu-dioxomorpholine A, acu-dioxomorpholine B	NRP	0	0	0	0	0	0	0	0	0	0	0	0	0	0	0	1	0	0	1	0	0	0	1	0	0	0	0	0	0	0	0	1	0	0	0	0	0	0	0	0	0	0	0	0	0	0	0
BGC0001516	aspergillic acid	NRP	0	0	0	0	0	0	0	0	0	0	0	0	0	0	0	0	0	0	0	0	0	0	1	0	0	0	0	0	0	0	0	1	0	0	0	0	0	0	0	0	0	0	0	0	0	0	0
BGC0001873	pyrrolizixenamide A	NRP	0	0	0	0	0	0	0	0	0	0	0	0	0	0	0	0	1	0	0	0	0	0	0	0	0	0	0	0	0	0	0	1	0	0	0	0	0	0	0	0	1	0	0	0	0	0	0
BGC0002228	CIML A, CIML B, CIML C, CIML D	NRP	0	0	0	0	0	1	0	0	0	0	1	0	0	0	0	0	0	0	0	1	0	0	1	0	0	0	0	0	0	0	0	0	0	0	0	0	0	0	0	0	0	0	0	0	0	0	0
BGC0000328	coronatine	NRP	0	0	0	0	0	0	0	0	0	0	0	0	0	0	0	0	0	0	0	0	0	0	0	0	0	0	0	0	0	0	0	1	0	0	0	0	0	0	0	0	0	0	0	0	0	0	0
BGC0002051	antipain	NRP	0	0	0	0	0	0	0	0	0	0	0	0	0	0	0	0	0	0	1	0	0	1	0	0	0	0	0	0	0	0	0	0	0	1	1	0	0	0	0	0	0	0	0	0	0	0	0
BGC0002437	thermoactinoamide A	NRP	0	0	0	0	0	0	0	0	0	0	1	0	0	0	0	0	1	0	0	0	0	0	1	0	0	0	0	0	0	0	0	1	0	0	0	0	0	0	1	0	0	0	0	0	0	0	0
BGC0001825	xenematide	NRP	0	0	0	0	0	0	0	0	0	0	1	0	0	0	0	0	1	0	0	0	0	0	1	0	0	0	0	0	0	0	0	0	0	0	0	0	0	0	0	0	0	0	0	0	0	0	0
BGC0001668	microperfuranone	NRP	0	0	0	0	0	0	0	0	0	0	0	0	0	0	0	0	1	0	0	0	0	0	1	0	1	0	0	0	0	0	0	1	0	0	0	0	0	0	0	0	0	0	0	0	0	0	0
BGC0002158	tenuazonic acid	NRP	0	0	0	0	0	0	0	0	0	0	1	0	0	0	0	0	1	0	0	0	0	0	0	0	0	0	0	0	0	0	0	2	0	0	0	0	0	0	0	0	0	0	0	0	0	0	0
BGC0002167	3-(p-hydroxyphenyl)-1,2-propanediol, actinopolymorphol C, C-3 sulfonylated derivative, morpholine containing hemiacetal piperazine compound, N,N-dioxide containing derivate, O-sulfonated actinopolymorphol C, piperazine compound 1, piperazine compound 2	NRP	0	0	0	0	0	0	0	0	0	0	0	0	0	0	0	0	1	0	0	0	0	0	0	1	0	1	0	0	0	0	0	1	0	0	0	0	0	0	0	1	1	0	0	0	0	0	0
BGC0001250	epichloenin A	NRP	0	0	0	0	0	0	0	0	0	0	0	0	0	0	0	0	1	0	0	1	0	0	1	0	0	0	0	0	0	0	0	1	0	0	0	0	0	0	0	0	1	0	0	0	0	0	0
BGC0000405	benzylpenicillin, isopenicillin N, phenoxymethylpenicillin, γ-(L-α-aminoadipyl)-L-cysteine-D-valine	NRP	0	0	0	0	0	0	0	0	0	0	1	1	0	0	0	0	1	0	0	0	0	0	0	0	0	0	0	0	0	1	0	0	0	0	0	0	0	0	0	1	0	0	0	0	0	0	0
BGC0001026	NG-391	NRP	0	0	0	0	0	0	0	0	0	0	2	0	0	0	0	0	0	0	0	0	0	0	0	0	0	0	0	0	0	1	0	1	0	0	0	0	0	0	0	0	0	0	0	0	0	0	0
BGC0001874	cyclopiazonic acid	NRP	0	0	0	0	0	0	0	0	0	0	1	0	0	0	0	0	0	0	0	0	0	0	1	0	0	0	0	0	0	0	0	1	0	0	0	0	0	0	1	0	0	0	0	0	0	0	1
BGC0002348	aspulvinone E	NRP	0	0	0	0	0	0	0	1	0	0	1	0	0	0	0	0	0	0	0	0	0	0	0	0	0	0	0	0	0	0	0	0	0	0	0	0	0	0	0	1	0	0	0	0	0	0	1
BGC0001018	micropeptin K139	NRP	0	0	0	0	0	0	0	0	0	0	0	0	0	0	0	0	0	1	0	1	0	0	1	0	0	0	0	0	0	1	0	0	0	0	0	0	0	0	0	0	0	0	0	0	1	0	0
BGC0001397	lidamycin	NRP	1	0	0	0	0	0	0	0	0	0	0	0	0	0	0	0	0	0	0	0	0	0	0	0	0	0	0	0	0	0	0	0	0	1	1	0	0	0	0	0	0	0	0	0	0	0	0
BGC0002135	bovienimide A	NRP	0	0	0	0	0	0	0	0	0	0	1	0	0	0	0	0	0	1	0	0	0	0	1	0	0	0	0	0	0	0	0	0	0	0	0	0	0	0	0	0	0	0	1	0	0	0	0
BGC0002164	peramine	NRP	0	0	0	0	0	0	0	0	0	0	0	0	0	0	0	0	0	0	0	0	1	0	1	1	0	0	0	0	0	0	0	1	0	0	0	0	0	0	0	0	1	0	0	0	0	0	0
BGC0001132	xenotetrapeptide	NRP	0	0	0	0	0	0	0	0	0	0	0	0	0	0	0	0	1	0	0	0	0	0	0	0	1	0	0	0	0	0	0	1	0	0	0	0	0	0	0	1	0	0	0	0	0	0	0
BGC0001166	HC-toxin	NRP	0	0	0	0	0	0	0	0	0	0	0	0	0	0	0	0	1	0	0	0	0	0	1	0	0	0	0	0	0	1	0	1	0	0	0	0	0	0	0	0	0	0	1	0	0	0	0
BGC0001794	swainsonine	NRP	0	0	0	0	0	0	0	0	1	0	0	0	0	0	0	0	2	0	0	0	0	0	1	0	0	0	0	0	0	0	0	0	0	0	0	0	0	0	0	0	0	0	0	0	0	0	0
BGC0000384	lyngbyatoxin	NRP	0	0	0	0	0	0	0	0	0	0	1	0	0	0	0	0	0	0	0	0	0	0	1	0	0	1	0	0	0	0	0	1	0	0	0	0	0	0	0	0	0	0	0	0	0	0	0
BGC0002171	campyrone B, pyrophen	NRP	0	0	0	0	0	0	0	0	0	0	1	0	0	0	0	1	0	0	0	0	1	0	0	0	0	0	0	0	0	0	0	1	0	0	0	0	0	0	0	0	1	0	0	0	0	0	0
BGC0000293	acetylaszonalenin	NRP	0	0	0	0	0	0	0	0	0	0	0	0	0	0	0	1	0	0	1	0	0	0	0	0	0	0	0	0	0	0	0	2	0	0	0	0	0	0	0	0	0	0	0	0	0	0	0
BGC0002248	flavunoidine	NRP	0	0	0	0	0	0	0	0	0	0	0	0	0	0	0	0	1	0	0	0	0	0	1	0	1	0	0	0	0	0	0	0	0	0	0	0	1	0	0	0	0	0	0	0	0	0	0
BGC0002582	guanipiperazine A, guanipiperazine B	NRP	0	0	0	0	0	0	0	0	0	0	0	0	0	0	0	0	1	0	0	0	0	1	0	0	0	0	0	0	0	0	0	1	0	1	0	0	0	0	0	0	0	0	0	0	0	0	0
BGC0001249	dimethylcoprogen	NRP	1	0	0	0	0	0	0	0	0	0	0	0	0	0	0	0	0	0	1	0	0	0	0	0	0	0	0	0	0	0	0	0	0	0	1	0	0	0	0	0	0	0	1	0	0	0	0
BGC0001136	desmethylbassianin	NRP	0	0	0	0	0	0	0	0	0	0	0	0	0	0	0	0	0	0	0	1	0	0	1	0	0	0	0	0	0	1	0	1	0	0	0	0	0	0	0	0	2	0	1	0	0	0	0
BGC0001240	serinocyclin A, serinocyclin B	NRP	0	0	0	0	0	0	0	1	0	0	0	0	0	0	0	0	1	0	1	1	0	0	0	0	0	0	0	0	0	0	0	1	0	0	0	0	0	0	0	0	0	0	1	0	0	0	0
BGC0002020	photolose	NRP	0	0	0	0	0	0	0	0	0	0	0	0	0	0	0	1	1	0	0	0	0	0	0	0	0	0	0	0	0	1	0	0	0	0	0	0	0	0	0	0	1	1	0	0	0	0	0
BGC0002272	asterrelenin, epi-aszonalenin A	NRP	0	0	0	0	0	0	0	0	0	0	0	0	0	0	0	0	2	1	0	1	0	0	1	0	0	0	0	0	0	0	0	0	0	0	0	0	0	0	0	0	0	0	0	0	0	0	0
BGC0002617	psychrophilin A, psychrophilin B, psychrophilin C, psychrophilin D, psychrophilin E, psychrophilin F, psychrophilin G, psychrophilin H, psychrophilin I	NRP	0	0	0	0	0	0	0	0	0	0	0	0	0	0	0	0	1	0	0	0	0	0	2	1	0	0	0	0	0	0	0	1	0	0	0	0	0	0	0	0	0	0	0	0	0	0	0
BGC0002749	aspcandine	NRP	0	0	0	0	0	2	0	0	0	0	0	0	0	0	0	0	1	0	0	0	0	0	0	0	0	0	0	1	0	0	0	1	0	0	0	0	0	0	0	0	0	0	0	0	0	0	0
BGC0001390	LL-Z1272beta	NRP	0	0	0	0	0	0	0	1	0	0	1	0	0	0	0	0	0	0	0	0	0	0	1	0	0	0	0	0	0	0	0	1	0	0	0	0	0	0	0	1	0	0	1	0	0	1	0
BGC0001135	bicornutin A1, bicornutin A2	NRP	0	0	0	0	0	0	0	0	0	0	0	0	0	0	0	0	0	0	0	1	0	0	1	0	0	0	0	0	0	0	0	1	0	0	0	0	0	0	0	0	0	0	0	0	1	0	0
BGC0002706	saframycin Mx1	NRP	0	0	0	0	0	0	0	0	0	0	0	0	0	0	0	0	0	0	0	0	0	0	1	0	0	0	0	0	0	0	0	1	0	2	0	0	0	0	0	0	0	0	0	0	0	0	0
BGC0000348	ergovaline	NRP	0	0	0	0	0	0	0	0	0	0	0	0	0	0	0	0	0	0	0	0	0	0	0	0	0	0	0	0	0	0	0	0	0	0	0	0	0	0	0	0	0	1	1	0	0	0	0
BGC0001434	nematophin	NRP	0	0	0	0	0	0	0	0	0	0	0	0	0	0	0	1	1	0	0	0	0	1	0	0	0	0	0	0	0	0	0	0	0	0	0	0	0	0	0	0	0	0	0	0	0	0	0
BGC0002518	syringafactin A, syringafactin C	NRP	0	0	0	0	0	0	0	0	0	0	0	0	0	0	0	1	0	1	1	0	1	0	0	0	0	0	0	0	0	0	0	0	0	0	0	0	0	0	0	1	0	0	0	0	0	0	0
BGC0002609	ochratoxin A	NRP	0	0	0	0	0	0	0	0	0	0	0	0	0	0	0	0	1	0	0	0	0	0	0	0	0	0	0	0	0	1	0	1	0	0	0	0	2	0	0	0	0	0	0	0	0	0	0
BGC0002286	ririwpeptide A, ririwpeptide B, ririwpeptide C	NRP	0	0	0	0	0	0	0	0	0	0	0	0	0	0	0	0	1	0	0	0	0	0	1	1	0	0	0	0	0	0	0	1	0	0	0	0	0	0	0	0	0	0	0	0	0	0	0
BGC0002160	aspergillicin A, aspergillicin F, aspergillicin G	NRP	0	0	0	0	0	0	0	0	0	0	1	1	0	0	0	0	2	0	0	0	0	0	1	1	0	0	0	0	0	0	0	1	0	0	0	0	0	0	0	0	0	0	1	0	0	0	0
BGC0002505	xenoacremone A	NRP	0	0	0	0	0	1	0	0	0	0	0	0	0	0	0	0	1	0	0	0	0	1	1	0	0	0	0	0	0	1	0	1	0	0	0	0	0	0	0	0	0	1	0	0	0	0	0
BGC0002035	8-epi-ilicicolin H, ilicicolin H, ilicicolin J	NRP	1	0	0	0	0	1	0	0	0	0	0	0	0	0	0	0	0	0	0	0	0	0	1	0	0	0	0	0	0	0	0	1	0	0	0	0	0	0	0	0	0	0	0	0	0	0	0
BGC0002271	asterriquinone CT5	NRP	0	0	0	0	1	0	0	0	0	0	0	1	0	0	0	0	2	0	0	0	0	0	0	0	0	0	0	0	0	0	0	2	0	0	0	0	0	0	0	0	0	0	0	0	0	0	0
BGC0002529	aminochelin, azotochelin, protochelin	NRP	0	0	0	0	0	1	0	0	0	0	0	0	0	0	0	0	1	0	0	0	0	0	0	0	0	0	0	0	0	0	0	1	0	0	0	0	0	0	0	0	0	0	0	0	0	0	0
BGC0000465	xenortide A, xenortide B, xenortide C, xenortide D	NRP	0	0	0	0	0	0	0	0	0	0	0	0	0	0	0	0	0	0	0	0	0	1	1	0	0	0	0	0	0	1	0	0	0	0	1	0	0	0	0	0	1	0	0	0	0	0	0
BGC0002242	oxepinamide D	NRP	0	0	0	0	0	0	0	0	0	0	0	0	0	0	0	0	2	0	0	1	0	0	1	0	0	0	0	0	0	0	0	0	0	0	0	0	0	0	0	0	1	0	0	0	0	0	0
BGC0002458	alazopeptin	NRP	0	0	0	0	0	0	0	1	0	0	0	0	0	0	0	0	0	0	0	0	0	0	0	0	0	0	0	0	0	0	1	0	0	2	0	0	0	0	0	0	0	1	0	0	0	0	0
BGC0002227	AKML A, AKML B, AKML C, AKML D	NRP	0	0	0	0	0	0	0	0	0	0	0	0	0	0	0	0	1	0	0	0	0	0	1	0	0	0	0	0	0	0	0	1	0	0	0	0	0	0	0	0	0	0	0	0	0	0	0
BGC0001758	rhizomide A, rhizomide B, rhizomide C	NRP	1	0	0	0	0	0	0	0	1	0	0	0	0	0	0	0	0	0	0	0	0	0	0	0	0	1	0	0	0	0	0	1	0	1	1	0	0	0	0	0	1	0	0	0	0	0	0
BGC0002230	tolypyridone C	NRP	0	0	0	0	0	0	0	0	0	0	1	0	0	0	0	2	0	0	0	0	1	0	1	0	0	0	0	0	0	0	0	0	0	1	0	0	0	0	0	0	1	0	0	0	0	0	0
BGC0000064	fusarin	NRP	0	1	0	0	0	0	0	0	0	0	0	0	1	0	0	0	1	0	1	0	0	0	1	0	0	0	0	0	0	0	0	1	0	0	0	0	0	0	0	1	0	0	0	0	0	0	0
BGC0001717	okaramine B	NRP	0	0	0	0	0	0	0	0	0	0	1	0	0	0	0	1	1	0	0	0	0	0	1	1	0	0	0	0	0	0	0	1	0	0	0	0	0	0	0	0	0	1	0	0	0	0	0
BGC0002606	ochratoxin A	NRP	0	0	0	0	0	0	0	0	0	0	0	0	0	0	0	0	1	0	0	0	0	0	2	0	0	0	0	0	0	0	0	0	0	2	0	0	0	0	0	0	0	0	0	0	0	0	0
BGC0001128	gamexpeptide C	NRP	1	0	0	0	0	0	0	0	0	0	0	0	0	0	0	0	1	0	1	0	0	0	1	0	0	0	0	0	0	0	0	1	0	1	0	0	0	0	0	0	1	0	0	0	0	0	0
BGC0001679	N-Acetyltryptophan	NRP	0	0	0	0	0	0	0	0	0	0	1	1	0	1	0	1	1	0	0	0	0	0	0	0	0	1	0	0	0	0	0	1	0	0	0	0	0	0	0	0	0	0	0	0	0	0	0
BGC0002089	thaxtomin A, thaxtomin B, thaxtomin C, thaxtomin D	NRP	0	0	0	0	1	1	0	1	0	1	0	0	0	0	0	0	0	0	0	0	0	1	0	0	0	0	0	0	0	1	0	0	0	1	0	0	0	0	1	0	0	0	0	0	1	0	0
BGC0001844	holrhizin	NRP	0	0	0	0	1	1	0	0	0	0	0	1	0	0	0	0	0	0	0	0	0	0	0	0	0	0	0	0	0	0	0	1	0	0	0	0	0	0	0	0	1	1	1	0	0	0	0
BGC0000427	4-deoxygadusol, mycosporine glycine, shinorine	NRP	0	0	0	0	0	0	0	1	0	0	1	0	0	0	0	0	1	0	2	1	0	0	0	0	0	1	0	0	0	0	0	1	0	0	0	0	0	0	0	0	0	0	0	0	0	0	0
BGC0001187	xenolozoyenone	NRP	0	0	0	0	0	0	0	0	0	0	1	0	0	0	0	1	0	1	0	0	0	1	1	0	0	0	0	0	0	0	0	2	0	0	0	0	0	0	0	0	0	0	0	0	0	0	0
BGC0001037	azaspirene, pseurotin	NRP	0	0	0	0	0	0	0	0	0	0	0	0	0	0	0	0	1	0	0	0	0	0	2	0	0	0	0	0	0	0	0	2	0	1	0	0	0	0	0	0	0	0	1	0	0	0	0
BGC0002660	pentacitidin A, pentacitidin B	NRP	0	0	0	0	0	1	0	0	0	0	0	0	0	0	0	0	1	0	0	1	0	0	2	0	0	0	0	0	0	0	0	2	0	0	0	0	0	0	0	0	0	0	1	0	0	0	0
BGC0002067	atpenin B	NRP	0	0	0	0	0	0	0	0	0	0	0	0	0	0	0	0	2	0	0	1	0	0	2	0	0	0	0	1	0	0	0	0	0	0	0	0	0	0	0	0	0	1	0	0	0	0	0
BGC0001615	hexose-palythine-serine, hexose-shinorine	NRP	0	0	0	0	0	0	0	0	0	0	1	0	0	0	0	1	1	0	0	0	0	0	1	0	0	0	0	0	0	0	0	0	0	0	0	0	0	0	0	0	0	0	0	0	0	0	0
BGC0001763	rufomycin	NRP	0	0	0	0	0	0	0	0	0	0	2	0	0	0	0	0	0	0	0	0	0	0	0	0	0	0	0	0	0	0	0	0	0	1	1	0	0	0	0	0	0	0	0	0	0	0	0
BGC0000307	AbT1	NRP	0	0	0	0	0	0	0	0	0	0	0	0	0	0	0	0	1	0	0	1	0	1	1	0	0	0	0	0	0	0	0	1	0	0	0	0	0	0	0	0	1	0	1	0	0	0	0
BGC0001833	icosalide A, icosalide B	NRP	0	0	0	0	0	0	0	0	0	0	1	0	0	0	0	0	1	0	0	0	1	1	1	0	0	0	0	0	0	0	0	0	0	0	0	0	0	0	0	0	0	0	1	0	0	0	0
BGC0001793	swainsonine	NRP	0	0	0	0	0	0	0	0	0	0	0	0	0	0	0	1	1	0	0	1	0	0	0	0	0	0	0	0	0	0	0	2	0	0	0	0	0	0	0	0	0	0	0	0	0	0	0
BGC0002048	endopyrrole A, endopyrrole B	NRP	0	0	0	0	0	0	0	0	0	0	1	0	0	0	0	0	0	0	0	1	0	0	1	0	0	0	0	0	0	1	0	0	0	0	1	0	0	0	0	0	0	0	0	0	0	0	0
BGC0002210	pyranoviolin A	NRP	1	0	0	0	0	1	0	0	0	0	0	0	0	0	0	0	1	0	0	1	0	0	1	0	0	0	0	0	0	0	0	0	0	0	0	0	0	0	0	1	0	0	0	0	0	0	0
BGC0001736	pepteridine A, pepteridine B	NRP	0	0	0	0	0	0	0	0	0	0	1	0	0	0	0	0	1	1	1	1	0	0	1	0	1	0	0	0	0	0	0	1	0	0	0	0	0	0	0	0	0	0	0	0	0	0	0
BGC0002480	chlorosphaerolactylate A, chlorosphaerolactylate B, chlorosphaerolactylate C, chlorosphaerolactylate D	NRP	0	0	0	0	0	0	0	0	0	0	1	0	0	0	0	2	1	0	0	0	0	0	1	0	0	0	0	0	0	0	0	0	0	0	0	0	0	0	0	0	1	0	0	0	0	0	0
BGC0002412	holomycin	NRP	0	0	0	0	1	0	0	0	0	0	1	0	0	0	0	0	0	0	0	1	0	0	2	0	0	0	0	0	0	1	0	2	0	0	0	0	0	0	0	0	0	0	0	0	0	0	0
BGC0000991	epothilone	NRP	0	0	0	0	0	0	0	0	0	0	0	0	0	0	0	0	0	0	0	0	0	1	1	1	0	0	0	0	0	0	0	0	0	1	0	0	0	0	0	0	0	0	0	0	1	0	0
BGC0002174	Poly-L-lysine	NRP	0	0	0	0	0	0	0	1	0	0	1	1	0	0	0	0	0	1	0	0	1	0	0	0	0	0	0	0	0	0	0	0	0	1	1	0	0	0	0	0	0	0	0	0	0	0	0
BGC0001545	chrysogine	NRP	0	0	0	0	0	0	0	0	0	0	0	0	0	0	0	0	0	0	0	1	0	1	0	0	0	0	0	0	0	0	0	1	0	0	0	0	0	0	0	0	0	0	0	0	0	0	0
BGC0002146	FR901483	NRP	0	0	0	0	1	0	0	0	0	0	0	1	0	0	0	0	1	0	0	0	0	1	1	0	0	0	0	0	0	0	0	2	0	0	0	0	0	0	0	0	1	0	0	0	0	0	0
BGC0000426	sevadicin	NRP	0	0	0	0	0	0	0	0	0	0	1	1	0	0	0	0	1	0	0	0	0	0	0	0	1	0	0	0	0	0	0	1	0	0	0	0	0	0	0	0	1	0	0	0	0	0	0
BGC0000357	cyclo-(D-Phe-L-Phe-D-Ile-L-Val), cyclo-(D-Phe-L-Phe-D-Val-L-Ile), cyclo-(D-Phe-L-Phe-D-Val-L-Val), cyclo-(D-Phe-L-Trp-D-Val-L-Val), cyclo-(D-Tyr-L-Phe-D-Ile-L-Val), cyclo-(D-Tyr-L-Phe-D-Val-L-Ile), cyclo-(D-Tyr-L-Phe-D-Val-L-Val), cyclo-(D-Tyr-L-Trp-D-Ile-L-Val), cyclo-(D-Tyr-L-Trp-D-Val-L-Ile), cyclo-(D-Tyr-L-Trp-D-Val-L-Val)	NRP	0	0	0	0	0	0	0	0	0	0	0	1	0	0	0	1	1	1	0	0	0	1	1	1	0	0	0	1	0	0	0	0	0	0	0	0	0	0	0	0	1	0	0	0	0	0	0
BGC0002239	GKK1032 A2, pyrrocidine A, pyrrocidine B	NRP	0	0	0	0	0	1	0	0	0	0	0	0	0	0	0	0	1	0	0	1	0	0	2	0	0	0	0	0	0	1	0	0	0	0	0	0	0	0	0	0	0	0	0	0	0	0	0
BGC0002605	ochratoxin A	NRP	1	0	0	0	1	0	0	0	0	0	1	2	0	0	0	0	0	0	0	0	0	1	0	0	0	0	0	0	0	1	0	1	0	0	0	0	0	0	0	0	0	0	1	0	0	0	0
BGC0001954	wortmanamide A, wortmanamide B	NRP	1	0	0	0	0	1	0	0	0	0	1	0	0	0	0	1	1	0	0	0	1	0	1	0	0	1	0	0	0	0	0	1	0	0	0	0	0	0	0	0	1	0	1	0	0	0	0
BGC0001869	demethoxygriseoluteic acid, griseoluteic acid, phenaszenketide C, phenaszenketide D, phenaszentine A, phenaszentine C	NRP	0	0	0	0	0	0	0	0	0	0	2	0	0	0	0	0	0	0	1	0	0	1	1	0	0	0	0	0	0	0	0	0	0	0	0	0	0	0	0	1	0	0	0	0	0	0	0
BGC0001050	thalassospiramide A	NRP	0	0	0	0	0	0	0	0	0	0	1	1	0	0	0	2	1	0	0	0	0	1	0	0	0	0	0	0	0	0	0	0	0	0	1	0	0	0	0	1	0	0	1	0	0	0	0
BGC0002073	dehydroxynocardamine	NRP	1	0	0	0	0	0	0	0	0	0	0	0	0	0	0	1	1	0	1	0	0	0	2	0	0	0	0	0	0	0	0	0	0	0	0	0	0	0	0	0	1	0	0	0	0	0	0
BGC0000460	vulnibactin	NRP	0	0	0	0	0	0	0	0	0	0	1	0	0	0	0	0	0	0	0	0	0	0	0	0	0	0	0	0	0	0	0	0	0	0	0	0	0	0	0	1	0	0	0	0	0	0	0
BGC0001290	emericellamide A, emericellamide B	NRP	0	1	0	0	0	1	0	0	0	0	1	0	0	0	0	1	2	0	0	0	0	0	0	0	0	0	0	0	0	0	0	1	0	0	0	0	0	0	0	0	0	0	1	0	0	0	0
BGC0000355	fumiquinazoline A, fumiquinazoline C, fumiquinazoline D	NRP	0	0	0	0	0	0	0	0	0	0	1	0	0	0	0	0	3	0	0	1	0	0	2	0	0	0	0	1	0	1	0	1	0	0	0	0	0	0	0	0	0	0	1	0	0	0	0
BGC0000977	cyclopiazonic acid	NRP	0	0	0	0	0	0	0	0	0	0	1	0	0	0	0	1	2	0	0	0	0	1	2	1	0	0	0	0	0	0	0	0	0	0	1	0	0	0	0	0	1	0	0	0	0	0	0
BGC0002149	14-hydroxypaspalinine, 14-(leucyloxy)paspalinine, 14-(N,N-dimethylleucyloxy)paspalinine	NRP	0	0	0	0	0	0	0	0	1	0	1	0	0	0	0	0	0	0	0	0	0	0	0	0	0	0	0	0	0	0	0	1	0	0	0	0	0	0	0	0	1	0	0	0	0	0	0
BGC0002208	oxepinamide F	NRP	0	0	0	0	0	0	0	0	0	0	0	0	0	0	0	0	3	0	0	0	0	0	1	0	0	0	0	1	0	0	0	2	0	0	0	0	0	0	0	0	1	0	0	0	0	0	0
BGC0000989	epothilone	NRP	0	0	0	0	0	0	0	0	0	0	0	0	0	0	0	0	2	1	0	0	0	0	0	0	0	0	0	0	0	0	0	0	0	0	0	0	0	0	0	0	0	0	0	0	1	0	1
BGC0000396	nodularin	NRP	0	0	0	0	0	0	0	0	0	0	0	0	0	0	0	0	1	0	0	0	0	0	1	0	1	0	0	0	0	1	0	2	0	0	0	0	0	0	1	0	0	0	0	0	0	0	1
BGC0002304	varicidin A	NRP	0	0	0	0	0	1	0	0	0	0	2	0	0	0	0	0	1	1	0	1	0	0	1	0	0	0	0	0	0	0	0	1	0	0	0	0	0	0	1	0	0	1	0	0	0	0	1
BGC0000444	thaxtomin A	NRP	0	0	0	0	0	0	0	0	0	0	1	0	0	0	0	0	0	0	0	1	0	0	0	0	0	1	0	0	0	0	0	0	0	1	2	0	0	0	0	0	2	1	0	0	0	0	0
BGC0002581	bosamycin A, bosamycin B, bosamycin C, bosamycin D, bosamycin E, bosamycin F	NRP	0	0	0	0	0	0	0	1	0	0	0	0	0	0	0	0	1	0	0	0	0	0	1	0	0	0	0	0	0	0	0	0	0	3	3	0	0	0	0	0	1	0	0	0	0	0	0
BGC0001517	asperphenamate	NRP	0	0	0	0	0	0	0	1	0	0	1	0	0	0	0	0	1	1	0	0	0	0	0	0	0	0	0	0	0	0	0	0	0	0	0	0	0	0	0	0	1	0	1	0	0	0	0
BGC0001544	chlorflavonin	NRP	0	0	0	0	0	1	0	0	0	0	1	2	0	0	0	0	1	0	0	0	0	0	0	0	0	0	0	0	0	0	0	1	0	0	1	0	0	0	0	0	0	0	1	0	0	0	0
BGC0001402	cyclochlorotine, cyclochlorotine B, cyclotine, deoxy-Cyclochlorotine, hydroxycyclochlorotine A	NRP	1	0	0	0	0	0	0	0	0	1	1	0	0	0	0	0	1	0	1	1	0	0	0	0	0	0	0	0	0	0	0	1	0	1	0	0	0	0	0	0	1	0	0	0	0	0	0
BGC0001030	ochratoxin A	NRP	0	0	0	0	0	0	0	0	0	1	1	0	0	0	0	1	1	0	0	0	0	0	2	0	0	0	0	0	0	1	0	0	0	0	1	0	0	0	0	0	0	0	0	0	0	0	0
BGC0002268	citridone A, citridone B, citridone B', CJ-15,696, CJ-16,173	NRP	0	0	0	0	0	1	0	0	0	0	1	0	0	0	0	0	1	0	0	0	0	0	2	0	0	0	0	1	0	0	0	1	0	1	1	0	0	0	0	0	0	0	0	0	0	0	0
BGC0001085	teleocidin B1	NRP	0	0	0	0	1	0	0	0	0	1	1	0	0	0	0	0	1	0	0	0	0	0	0	0	0	0	0	0	0	0	0	1	0	0	1	0	0	0	0	0	0	0	0	0	0	0	0
BGC0002264	hancockiamide A, hancockiamide B, hancockiamide C, hancockiamide D, hancockiamide E, hancockiamide F	NRP	1	0	0	0	0	2	0	0	0	0	0	0	0	0	0	2	4	0	0	0	0	0	1	0	0	0	0	0	0	0	0	2	0	0	0	0	0	0	0	0	0	0	0	0	1	0	0
BGC0000372	astechrome, hexadehydroastechrome, terezine-D	NRP	0	0	0	0	1	1	0	0	0	0	2	0	0	0	0	0	1	0	0	1	0	0	0	0	0	1	0	0	0	2	0	0	0	0	0	0	0	0	0	0	1	1	1	0	0	0	0
BGC0002205	phomacin D, phomacin E	NRP	1	0	0	0	0	0	0	0	0	0	1	0	0	1	0	0	2	0	0	1	0	0	1	0	0	0	0	0	0	1	0	1	0	0	0	0	0	0	0	0	0	0	0	0	0	0	0
BGC0001609	gliovirin	NRP	0	0	0	0	0	0	0	0	0	0	1	1	0	0	0	1	1	0	0	0	1	0	0	0	0	1	0	0	0	0	0	2	0	0	0	0	0	0	0	0	1	0	0	0	0	0	0
BGC0001876	thalassospiramide A	NRP	0	1	0	0	0	0	0	0	1	0	0	1	0	0	0	1	0	0	0	1	0	0	3	0	0	0	0	0	0	0	0	1	0	0	0	0	0	0	1	0	0	0	0	0	0	0	0
BGC0002093	ilicicolin H	NRP	0	0	0	0	0	0	0	0	0	0	0	1	0	0	0	0	1	0	0	0	0	0	1	1	0	0	0	0	0	1	0	1	0	0	0	0	0	0	0	0	1	0	1	0	0	0	0
BGC0001445	leporin B	NRP	0	0	0	0	1	0	0	0	0	0	1	0	0	0	0	0	1	0	1	0	0	0	0	0	0	0	0	0	0	0	0	1	0	0	1	0	0	0	0	1	1	0	0	0	0	0	1
BGC0001641	kolossin	NRP	0	0	0	0	0	1	0	1	0	0	0	0	0	0	0	1	1	0	0	1	0	0	1	0	0	0	0	0	0	1	0	1	0	1	1	0	0	0	0	0	1	0	0	0	0	0	0
BGC0001738	phomasetin	NRP	1	0	0	0	0	0	0	0	0	0	0	1	0	0	0	1	0	0	0	1	0	0	1	0	0	1	0	0	0	0	0	3	0	0	1	0	0	0	0	0	0	1	0	0	1	0	0
BGC0002056	peloruside A	NRP	0	0	0	0	0	0	0	0	0	0	0	0	0	0	0	1	2	0	0	0	0	0	1	0	0	0	0	0	0	0	0	1	0	0	1	0	0	0	0	0	1	0	1	0	1	0	0
BGC0001820	verticillin	NRP	0	0	0	0	0	0	0	0	0	1	0	0	0	0	0	2	1	0	0	0	0	0	1	0	0	0	0	0	0	1	0	0	0	0	0	0	0	0	0	0	1	0	0	0	0	0	0
BGC0002256	4-hydroxykynurenine, desacetylfusarochromene, fusarochromanone, fusarochromene	NRP	1	0	0	0	0	0	0	0	1	0	0	0	0	0	0	0	0	0	0	0	0	0	2	0	0	1	0	0	0	0	0	1	0	0	0	0	0	0	0	0	0	0	0	0	0	0	0
BGC0002472	ulbactin F, ulbactin G	NRP	1	0	0	0	0	0	0	0	0	0	0	1	0	0	0	0	1	0	0	1	0	1	1	0	0	0	1	0	0	1	0	2	0	0	0	0	0	0	0	0	0	0	1	0	0	0	0
BGC0001699	nidulanin A	NRP	0	0	0	0	0	1	0	0	1	0	1	0	0	0	0	1	1	0	0	0	0	0	1	0	0	0	0	1	0	2	0	2	0	1	1	0	0	0	0	0	1	0	1	0	0	0	0
BGC0002197	terrestric acid	NRP	0	0	0	0	0	0	0	0	0	0	0	1	0	0	0	1	1	0	0	0	0	0	0	0	0	0	0	0	0	1	0	2	0	0	1	0	0	0	0	0	2	0	0	0	0	0	0
BGC0002474	agrobactin	NRP	0	0	0	0	0	0	0	1	0	0	1	0	0	0	0	0	0	0	0	0	0	0	0	0	0	0	0	0	0	0	0	0	0	0	0	0	0	0	1	0	0	0	0	0	0	0	0
BGC0000292	acetylaranotin	NRP	0	0	0	0	0	1	0	0	0	0	1	0	0	0	0	1	1	0	1	1	1	0	2	0	0	0	0	0	0	0	0	0	0	0	0	0	0	0	0	0	2	0	0	0	0	0	0
BGC0001768	sansalvamide	NRP	0	0	0	0	0	0	0	0	0	1	1	1	0	0	0	0	1	0	0	0	0	2	1	0	0	0	0	0	0	0	0	2	0	0	0	0	0	0	0	0	1	0	0	0	1	0	0
BGC0001365	clapurines	NRP	1	0	0	0	0	0	0	0	0	0	0	0	0	0	0	0	1	0	0	0	0	0	1	0	0	0	0	1	0	0	0	4	0	0	1	0	0	0	0	0	0	0	1	0	1	0	0
BGC0002546	cytoglobosin X	NRP	0	0	0	0	0	0	0	0	1	0	1	0	0	0	0	0	2	0	0	0	0	0	0	0	0	1	0	0	0	0	0	2	0	0	0	0	0	0	0	0	0	0	1	0	0	0	0
BGC0000968	chaetoglobosin A, chaetoglobosin C	NRP	0	0	0	0	1	0	0	0	1	0	1	0	0	0	0	0	1	0	0	1	0	0	2	0	0	0	0	0	0	0	0	2	0	0	0	0	0	0	0	0	0	0	1	0	0	0	0
BGC0002524	bacicyclicin XIN-1	NRP	0	0	0	0	0	0	0	0	0	0	0	0	0	0	0	0	2	0	0	0	0	0	2	0	2	0	0	0	0	1	0	1	0	0	0	0	0	0	0	0	0	0	0	0	0	0	0
BGC0002614	colletotrichin, metarhizin A, sesquicillin A, subglutinol A	NRP	0	0	0	0	1	0	0	0	0	1	1	0	0	0	0	1	0	0	0	1	0	1	3	0	0	0	0	0	0	0	0	0	0	0	0	0	0	0	1	0	0	0	0	0	0	0	0
BGC0000921	promysalin	NRP	0	0	0	0	1	0	0	0	0	0	0	1	0	0	0	1	1	0	0	0	0	0	1	0	0	1	0	1	0	0	0	1	0	0	0	0	0	0	0	1	1	0	1	0	0	0	0
BGC0001467	hapalosin	NRP	0	0	0	0	0	0	0	0	0	0	0	0	0	0	1	0	3	1	1	0	0	0	1	0	0	0	0	0	0	1	0	1	0	0	0	0	0	0	0	0	0	0	1	0	0	0	0
BGC0002204	aspergillin PZ, aspochalasin C, aspochalasin E, aspochalasin M, flavichalasine F, flavichalasine G, TMC-169	NRP	1	0	0	0	0	1	0	0	0	0	0	0	0	0	0	1	2	0	0	1	0	1	1	0	0	0	0	0	0	1	0	2	0	0	0	0	0	0	0	0	0	0	1	0	0	0	0
BGC0000416	rhabdopeptide 1, rhabdopeptide 2, rhabdopeptide 3, rhabdopeptide 4	NRP	0	0	0	0	0	0	0	0	1	0	1	0	0	0	0	0	2	0	0	1	0	1	1	0	0	0	1	0	0	0	0	2	0	0	0	0	0	0	0	0	1	0	0	0	0	0	0
BGC0000401	paenibactin	NRP	0	0	0	0	0	0	0	0	0	0	0	0	0	0	0	0	2	1	0	0	1	0	0	0	0	0	0	0	0	1	0	1	0	1	1	0	0	0	0	0	1	0	0	0	0	1	0
BGC0002415	divanchrobactin, trivanchrobactin, vanchrobactin	NRP	0	0	0	0	0	0	0	0	0	0	1	1	0	0	0	2	2	0	0	0	0	0	1	1	0	0	0	0	0	0	0	2	0	0	0	0	0	0	0	0	0	0	1	0	0	0	0
BGC0002597	nocuolactylates	NRP	0	0	0	0	1	0	0	0	0	0	0	0	0	0	0	0	0	0	0	0	0	1	1	0	0	0	0	0	0	1	0	1	0	0	0	0	0	0	0	0	1	0	0	3	1	0	0
BGC0001726	pactamides	NRP	0	0	0	0	0	0	0	0	1	0	0	0	0	0	0	0	2	0	0	0	0	1	0	0	0	0	0	0	1	0	0	0	0	1	2	0	0	0	0	0	1	1	1	0	0	0	0
BGC0002555	emerimicin IX, emerimicin V, emerimicin VI, emerimicin VII, emerimicin VIII, emerimicin X	NRP	2	0	0	0	0	1	0	0	0	0	1	1	0	0	0	1	2	0	0	1	0	0	0	0	1	0	0	1	0	1	0	1	0	0	1	0	0	0	0	0	1	0	1	0	0	0	0
BGC0002465	amphibactin E, amphibactin H, amphibactin I	NRP	0	0	0	0	1	0	0	0	0	0	0	0	0	0	0	1	0	0	0	0	0	0	0	1	0	0	0	0	0	0	0	2	0	0	1	0	0	0	0	0	0	0	0	0	0	0	0
BGC0002259	beauveriolide I, beauveriolide III	NRP	0	0	0	0	0	1	0	0	1	0	1	0	0	0	0	1	2	0	0	0	0	0	2	0	0	0	0	0	0	0	0	2	0	0	0	0	0	0	0	0	1	0	0	0	0	0	0
BGC0001341	valinomycin	NRP	0	0	0	0	0	0	0	0	1	0	1	1	0	0	0	0	1	0	0	1	0	0	1	0	0	0	0	0	0	2	0	2	0	0	0	0	0	1	0	0	1	1	0	0	0	0	0
BGC0001841	detoxin P1, detoxin P2, detoxin P3	NRP	2	0	0	0	0	0	0	0	0	0	0	0	1	0	0	0	1	0	0	0	1	0	1	0	0	0	0	0	0	0	0	1	0	0	0	0	0	0	0	0	0	0	0	0	0	0	0
BGC0001451	FR900359	NRP	0	0	0	0	0	0	0	0	0	0	0	0	0	0	0	0	1	1	0	4	0	0	2	0	0	0	0	0	0	0	0	0	0	1	1	0	0	0	0	0	0	0	0	0	0	0	0
BGC0000436	syringolin A	NRP	0	0	0	0	0	0	0	0	0	0	2	1	0	0	0	1	0	0	0	0	0	0	0	0	0	0	0	0	0	1	0	1	0	1	1	0	0	0	0	0	0	0	0	0	1	0	0
BGC0001023	myxochromide S1	NRP	0	0	0	0	1	2	0	0	0	0	0	0	0	0	0	0	2	0	0	0	0	1	1	0	0	0	0	1	0	0	0	0	0	0	1	0	0	0	0	0	0	0	0	0	1	0	0
BGC0002186	fusaristatin A	NRP	0	0	0	0	0	0	0	0	0	1	0	1	0	0	0	0	1	0	0	0	1	0	1	0	0	0	0	0	0	1	0	1	0	0	0	0	0	0	0	0	1	0	0	0	0	0	0
BGC0000353	tacrolimus	NRP	0	0	0	0	1	0	0	0	0	0	1	1	0	0	0	0	0	0	0	0	0	1	0	1	0	0	0	0	0	1	0	0	0	1	1	0	0	0	0	0	1	2	1	1	0	0	0
BGC0001218	fumosorinone	NRP	0	0	0	0	0	0	0	0	1	0	0	0	0	0	0	2	0	0	0	1	0	0	2	1	0	0	0	0	0	0	0	0	0	0	1	0	0	0	1	1	0	0	1	0	0	0	0
BGC0001002	jawsamycin	NRP	0	0	0	0	0	0	0	2	0	0	1	1	0	0	0	1	1	0	0	0	0	0	0	0	0	0	0	0	0	0	0	1	0	0	0	0	0	0	0	0	1	0	0	0	0	0	0
BGC0002613	piscibactin	NRP	0	0	0	0	0	1	0	0	0	0	1	0	0	0	0	0	1	0	0	0	0	0	1	1	0	0	0	0	0	0	0	1	0	1	0	0	0	0	0	0	2	0	0	0	0	0	0
BGC0001878	detoxin N2, detoxin N3	NRP	0	0	0	0	0	0	0	0	0	0	1	1	0	0	0	0	2	0	0	0	0	0	1	0	0	0	0	0	0	1	0	1	0	1	1	0	0	0	0	0	0	0	1	0	0	0	1
BGC0002494	vibriobactin	NRP	0	1	0	0	0	0	0	1	0	1	1	0	0	0	0	0	0	0	0	1	0	1	2	0	0	0	0	0	0	1	0	1	0	0	0	0	0	0	0	0	1	1	0	0	0	0	0
BGC0002250	triticone A, triticone B, triticone C, triticone D, triticone E, triticone F	NRP	1	0	0	0	0	0	0	0	0	0	0	0	0	0	0	1	1	0	0	1	0	0	1	0	1	0	0	0	0	0	0	2	0	0	0	0	0	0	0	0	1	0	0	0	2	0	0
BGC0001133	taxlllaid A	NRP	1	0	0	0	0	0	0	0	0	0	2	0	0	0	0	2	2	0	0	1	0	1	0	0	0	1	0	0	1	1	0	1	0	0	0	0	0	0	0	0	1	0	1	0	1	0	0
BGC0001185	bacillibactin	NRP	0	0	0	0	1	0	0	0	0	0	0	0	0	0	0	0	1	0	0	1	0	0	1	0	0	0	0	0	0	1	0	1	1	0	0	0	0	0	0	1	0	0	0	0	0	0	0
BGC0001748	pseudospumigin A, pseudospumigin B, pseudospumigin C, pseudospumigin D, pseudospumigin E, pseudospumigin F	NRP	0	0	0	0	0	1	0	1	0	0	0	0	0	0	0	1	3	1	0	0	0	0	0	0	0	0	0	0	0	1	0	2	0	0	0	0	0	1	0	0	0	0	1	0	0	0	0
BGC0002066	harzianopyridone	NRP	0	0	0	0	0	1	0	0	0	0	2	0	0	0	0	0	1	0	0	1	1	0	1	0	0	0	0	0	0	1	0	4	0	0	0	0	0	0	0	0	1	0	0	0	0	0	0
BGC0001631	kasumigamide	NRP	0	0	0	0	1	1	0	0	1	0	2	0	0	0	0	2	1	0	0	1	0	0	3	0	0	0	0	1	0	1	0	0	0	1	0	0	0	0	0	0	0	0	1	0	0	0	0
BGC0002203	beauveriolide B, beauveriolide C, beauveriolide D	NRP	0	0	0	0	0	0	0	0	0	0	1	0	0	0	0	0	1	1	0	0	0	0	1	0	1	0	0	0	0	1	0	2	0	0	0	0	0	0	0	0	1	0	1	0	0	0	0
BGC0000420	dehydrohistidyltryptophanyldiketopiperazine, glandicoline A, glandicoline B, histidyltryptophanyldiketopiperazine, meleagrine, roquefortine C, roquefortine D	NRP	0	0	0	0	0	0	0	0	0	0	0	0	0	0	0	1	2	0	0	1	0	1	1	1	0	0	0	0	0	1	0	2	0	0	0	0	0	0	0	0	1	0	0	0	0	0	0
BGC0001570	deimino-antipain	NRP	1	0	0	0	0	0	0	0	0	0	0	1	0	0	1	0	1	0	0	0	0	1	0	0	0	0	0	0	0	0	0	1	0	0	1	0	0	0	0	1	0	0	0	0	2	0	0
BGC0000391	methylpendolmycin, pendolmycin	NRP	0	0	1	0	0	0	0	1	0	0	0	0	0	0	0	0	0	0	0	0	1	1	0	0	0	0	0	0	0	1	0	1	0	4	0	0	0	0	0	0	0	0	1	0	1	0	0
BGC0000959	aspyridone A, aspyridone B	NRP	1	0	0	0	0	0	0	0	0	0	2	0	0	0	0	1	1	0	0	0	0	0	1	0	0	1	0	0	0	0	0	2	0	0	0	0	0	0	0	0	1	0	0	0	1	0	0
BGC0000996	frontalamide A, frontalamide B	NRP	0	0	0	0	0	0	0	1	0	1	0	0	0	0	0	1	0	0	0	0	0	0	1	0	0	0	0	0	0	0	0	1	0	2	1	0	0	0	0	0	1	0	0	0	0	0	0
BGC0002691	amphibactin B, amphibactin C, amphibactin D, amphibactin E, amphibactin H, amphibactin S, amphibactin T, amphibactin V	NRP	0	1	0	0	1	0	0	0	0	0	0	0	0	0	0	1	2	0	0	0	0	0	0	0	1	1	0	0	0	1	0	3	0	0	0	0	0	0	0	0	0	0	1	0	0	0	0
BGC0001627	isonitrile lipopeptides	NRP	0	0	0	0	1	0	0	1	0	1	0	0	0	0	0	0	1	0	1	0	1	0	1	0	0	0	0	0	0	1	0	1	0	2	0	0	0	0	0	1	0	0	0	0	1	0	1
BGC0001824	xefoampeptides A-G	NRP	0	0	0	0	0	0	0	0	0	0	0	0	1	0	0	1	3	0	1	1	0	1	3	0	1	0	0	0	0	1	0	1	0	0	0	0	0	0	0	0	0	0	0	0	0	0	0
BGC0001049	tenellin	NRP	1	0	0	0	1	0	0	0	1	1	1	0	0	0	0	1	0	0	0	1	0	0	1	0	0	0	0	0	0	0	0	2	0	0	0	0	0	0	1	0	1	0	0	0	1	0	0
BGC0000309	bacillibactin	NRP	0	0	0	0	2	0	0	0	0	0	0	0	0	0	0	0	1	0	0	1	0	1	4	0	0	0	0	0	0	3	0	1	0	0	0	0	0	0	1	0	1	0	0	0	0	0	0
BGC0000331	cyanopeptolin	NRP	0	0	0	0	0	1	0	0	0	0	1	1	0	0	0	0	2	0	0	0	0	1	1	0	0	1	0	1	0	1	0	2	0	0	0	0	0	0	0	0	2	0	0	0	0	0	0
BGC0000321	chaetocin	NRP	0	0	0	0	1	0	0	0	0	1	1	0	0	0	0	0	1	0	0	1	2	0	1	0	0	0	0	0	0	0	0	0	0	0	1	0	0	0	0	0	1	0	0	0	0	0	0
BGC0001881	pyrichalasin H	NRP	1	0	0	0	0	0	0	0	1	0	1	2	0	0	0	0	3	0	0	0	1	0	3	0	0	0	0	1	0	0	0	1	0	1	0	0	0	0	0	0	1	0	0	0	0	0	0
BGC0001149	brabantamide A	NRP	1	0	0	0	0	0	0	0	0	0	0	0	0	0	0	0	1	0	0	0	1	0	1	0	0	0	0	0	0	0	0	1	0	0	0	0	0	0	0	0	0	0	0	0	0	0	0
BGC0002512	anabaenopeptin 788, anabaenopeptin 802, anabaenopeptin 816	NRP	0	0	0	0	0	0	0	1	0	1	0	0	0	0	0	1	0	0	0	0	0	0	2	0	2	0	0	0	0	0	0	2	0	0	0	0	0	0	0	0	1	0	0	0	4	0	0
BGC0000457	vicibactin	NRP	0	0	0	0	0	0	0	0	0	1	1	0	0	0	0	0	2	0	0	0	0	0	1	0	0	0	0	0	0	1	0	1	0	0	0	0	0	0	0	0	1	0	0	0	3	0	0
BGC0001840	detoxin S1	NRP	0	1	0	0	1	0	0	1	0	0	0	0	0	0	0	0	0	0	0	0	0	0	0	0	0	0	0	0	0	1	0	1	0	1	2	0	0	0	0	0	0	0	0	0	1	0	0
BGC0002695	bacillibactin, bacillibactin E, bacillibactin F	NRP	0	0	0	0	0	0	0	0	0	0	1	0	0	0	0	1	1	0	0	0	1	1	2	0	0	0	0	0	0	0	0	2	0	0	0	0	0	0	0	0	0	0	0	0	0	0	0
BGC0001834	argyrin	NRP	0	0	0	0	0	0	0	0	0	1	1	0	0	0	0	1	1	0	1	0	0	0	1	0	0	0	0	0	0	1	0	2	0	1	0	0	0	0	0	1	0	0	1	0	0	0	0
BGC0002495	photobactin	NRP	0	0	0	0	0	0	0	0	0	0	0	1	0	0	0	0	4	1	0	0	0	0	1	2	0	0	0	0	0	0	1	1	0	0	0	0	0	0	0	0	2	0	0	0	0	0	0
BGC0000983	cytochalasin E, cytochalasin K	NRP	0	0	0	0	0	2	0	0	0	0	1	0	0	0	0	2	1	0	1	1	1	1	1	0	0	0	0	1	0	2	0	2	0	1	0	0	0	0	0	0	1	0	0	0	0	0	0
BGC0001637	kleboxymycin	NRP	0	0	0	0	0	1	0	0	0	0	2	0	0	0	0	0	1	1	3	0	0	0	2	0	0	0	0	0	0	0	0	1	0	0	0	0	0	0	0	0	1	0	0	0	0	0	0
BGC0001621	imizoquin A, imizoquin B, imizoquin C, imizoquin D, TMC-2A, TMC-2B	NRP	1	0	0	0	0	0	0	0	0	0	0	0	0	1	0	0	0	0	1	1	0	0	2	0	1	0	0	0	0	1	0	2	0	0	1	0	0	0	0	0	0	0	1	0	0	0	0
BGC0002273	butyrolactone I, butyrolactone III	NRP	0	0	0	0	1	0	0	0	0	0	0	0	0	0	0	1	5	0	0	0	0	0	1	1	1	0	0	0	0	0	0	3	0	0	0	0	0	0	0	1	2	0	0	0	0	0	0
BGC0001560	cryptomaldamide	NRP	0	0	0	0	0	1	0	0	0	0	0	1	0	0	0	1	2	0	0	0	0	1	2	0	0	0	0	0	0	1	0	3	0	0	1	0	0	0	0	0	1	0	0	0	0	0	0
BGC0001098	iturin	NRP	0	0	0	0	0	0	0	0	0	0	1	0	0	0	0	0	1	0	0	0	0	0	2	0	0	0	0	0	0	1	0	2	1	0	0	0	0	0	1	0	1	0	1	0	0	0	0
BGC0001630	kasumigamide	NRP	0	0	0	0	0	0	0	1	0	0	2	0	1	0	0	1	2	1	0	0	0	0	1	0	0	0	0	0	0	0	0	4	0	0	0	0	0	0	0	1	0	0	1	0	1	0	0
BGC0001771	scleric acid	NRP	0	0	0	0	0	0	0	0	0	0	0	0	0	0	0	1	2	0	0	0	0	2	0	0	0	1	0	0	0	0	0	0	0	2	0	0	0	0	0	0	1	0	0	0	0	0	0
BGC0000955	althiomycin	NRP	0	0	0	0	0	0	0	0	0	1	1	0	0	0	0	0	1	0	1	1	0	1	1	2	0	0	0	1	0	0	0	1	0	0	1	0	0	0	0	1	3	0	1	0	0	0	0
BGC0001000	hectochlorin	NRP	0	0	0	0	0	0	0	0	1	0	0	0	0	0	0	1	3	1	0	2	0	1	2	0	0	0	0	0	0	0	0	1	0	0	0	0	0	0	0	0	0	1	1	0	0	0	0
BGC0001524	barnesin A	NRP	0	0	0	0	0	0	0	0	0	1	0	0	1	0	0	1	2	0	0	2	0	0	1	0	0	0	0	0	0	2	0	3	0	0	0	0	0	0	0	0	0	0	0	0	0	0	0
BGC0000451	turnerbactin	NRP	0	1	0	0	0	0	0	1	0	0	2	0	0	0	0	1	3	0	0	0	0	0	0	0	0	0	0	0	0	0	0	1	0	0	1	0	0	0	0	0	0	0	1	0	0	0	0
BGC0000951	pacidamycin 1, pacidamycin 2, pacidamycin 3, pacidamycin 4, pacidamycin 5, pacidamycin 6, pacidamycin 7, pacidamycin D	NRP	0	0	0	0	0	0	0	0	0	0	1	1	0	0	0	0	0	0	0	0	1	0	1	0	0	0	0	0	0	0	0	1	0	0	1	0	0	0	0	0	0	0	0	0	0	0	0
BGC0002071	virginiafactin A, virginiafactin B, virginiafactin C, virginiafactin D	NRP	2	0	0	0	0	0	0	0	0	1	1	0	0	0	0	1	0	0	0	1	0	0	1	0	0	0	0	0	0	0	0	1	1	0	2	0	0	0	0	1	1	0	1	0	0	0	0
BGC0000421	safracin A, safracin B	NRP	0	0	0	0	0	0	0	0	0	0	0	0	0	0	0	0	1	0	0	0	1	1	1	0	0	0	0	1	1	1	0	1	3	0	0	0	0	0	0	0	0	0	0	0	0	0	0
BGC0001182	chaetoglobosins	NRP	1	0	0	0	0	0	0	0	0	0	1	0	0	0	0	1	2	0	0	0	1	1	0	0	0	0	0	0	0	0	0	2	0	0	0	0	0	0	0	2	1	1	0	0	1	0	0
BGC0001741	phyllostictine A, phyllostictine B	NRP	0	0	0	0	0	1	0	0	1	0	0	0	0	0	0	0	4	0	0	1	0	2	0	1	0	0	0	0	0	0	0	1	0	1	1	0	0	0	0	0	0	1	2	0	0	0	0
BGC0001469	marthiapeptide A	NRP	0	0	0	0	0	0	0	1	0	2	1	2	0	0	0	0	2	0	0	1	0	0	3	0	0	1	0	0	0	0	0	0	1	0	0	0	0	0	0	0	0	0	1	0	0	0	0
BGC0001826	xeneprotides A-C	NRP	0	0	0	0	0	1	0	0	0	1	1	0	0	0	0	1	1	0	0	2	0	1	1	1	0	1	0	0	0	0	0	1	0	0	0	0	0	0	0	0	2	0	1	0	0	0	0
BGC0002623	microginin	NRP	0	0	0	0	0	0	0	0	0	0	3	0	0	0	1	2	1	0	0	1	0	0	1	0	1	0	0	0	0	1	0	1	0	0	1	0	0	0	0	0	0	2	0	0	0	0	0
BGC0002542	apratoxin A	NRP	0	0	0	0	0	0	0	0	0	0	2	2	0	0	0	3	0	1	1	1	0	0	2	0	0	0	0	0	0	0	0	0	0	0	0	0	0	0	1	0	1	0	0	0	0	0	0
BGC0001420	myxochromide D	NRP	0	0	0	0	0	1	0	0	1	0	1	0	0	0	0	1	1	0	0	0	0	0	0	5	0	0	0	0	0	1	0	2	0	1	1	0	0	0	0	0	0	0	0	1	1	0	0
BGC0000981	cylindrospermopsin	NRP	0	0	0	0	0	0	0	0	0	0	2	1	0	0	0	0	1	1	0	0	0	1	0	0	0	1	0	1	0	0	0	1	0	0	0	0	0	0	0	0	0	0	0	2	1	0	0
BGC0002491	myxochelin A, myxochelin B, pseudochelin A	NRP	0	0	0	0	0	0	0	0	0	0	2	0	0	0	0	2	2	0	1	2	1	0	2	1	0	0	0	0	0	0	0	1	0	0	2	0	0	0	0	0	1	1	1	0	0	0	0
BGC0001564	cusperin	NRP	0	0	0	0	0	0	0	0	0	0	0	0	0	1	0	1	1	0	0	2	0	2	3	0	1	2	0	0	0	0	0	1	0	0	1	0	0	0	0	0	2	1	1	0	0	0	0
BGC0002639	acyl-tyrocitabine-668, acyl-tyrocitabine-696, acyl-tyrocitabine-724, acyl-tyrocitabine-752, phospho-tyrolose, tyrocitabine-626, tyrolitol, tyrolose	NRP	0	0	0	0	0	0	0	0	0	0	3	0	0	0	0	0	2	0	0	0	0	2	1	0	2	0	0	0	0	1	0	2	0	0	1	0	0	0	0	0	0	0	0	0	0	0	0
BGC0001123	aspirochlorine	NRP	0	1	0	0	0	0	0	0	1	1	1	0	0	0	0	0	5	0	0	0	0	1	2	0	0	0	0	0	0	0	0	0	0	1	0	0	0	0	0	0	1	1	1	0	0	0	1
BGC0000343	enterobactin	NRP	0	0	0	0	0	0	0	0	0	0	0	0	0	0	0	0	0	0	0	0	1	0	1	0	0	0	0	0	0	1	0	1	0	0	2	0	0	0	0	0	0	0	1	0	0	0	0
BGC0002095	leupeptin Ac, leupeptin Pr	NRP	0	0	0	0	0	0	0	0	1	1	0	1	0	0	0	1	0	0	0	1	1	0	0	1	0	0	0	0	0	0	0	2	0	1	2	0	0	0	0	0	0	0	1	0	0	0	0
BGC0001599	fragin	NRP	0	0	0	0	0	0	0	0	0	0	0	0	0	0	0	0	0	0	0	0	0	0	2	2	0	1	0	0	0	2	0	1	0	1	2	0	0	0	1	1	1	1	1	0	0	0	0
BGC0000430	spumigin E	NRP	0	0	1	0	0	0	0	0	0	0	4	0	0	0	0	0	2	0	2	0	0	0	2	1	0	1	0	0	0	0	0	1	0	0	0	0	0	0	0	0	1	0	0	0	1	0	0
BGC0000304	apicidin	NRP	0	1	0	0	0	0	0	0	0	0	0	0	0	0	0	1	2	0	1	1	0	0	1	0	0	0	0	0	0	0	0	2	0	0	1	0	0	0	0	0	1	0	0	0	0	0	0
BGC0002270	swainsonine	NRP	0	1	0	0	0	0	0	1	0	0	1	0	0	0	0	2	2	0	0	0	0	1	3	0	0	0	0	0	0	1	0	3	0	1	0	0	0	0	1	0	0	0	0	0	0	0	0
BGC0001044	sirodesmin PL	NRP	0	1	0	0	0	1	0	0	0	0	1	1	0	0	1	0	3	0	0	1	0	0	2	0	0	0	0	0	0	0	0	2	0	0	0	0	0	0	0	0	2	1	0	0	0	0	0
BGC0000412	pyochelin	NRP	0	0	0	0	0	0	0	0	0	1	1	0	0	0	0	0	1	0	0	0	0	0	1	0	0	0	0	0	2	0	1	0	0	1	1	0	0	1	0	0	1	1	0	0	0	0	0
BGC0000345	eponemycin	NRP	1	0	0	0	0	0	0	0	0	0	1	0	1	0	0	0	0	1	1	0	0	0	0	0	0	1	0	0	0	1	0	1	0	2	0	0	0	0	0	0	1	0	2	0	0	0	0
BGC0001152	fusaricidin B	NRP	0	0	0	0	0	1	0	1	0	1	0	0	0	0	1	0	1	1	2	1	0	1	1	0	0	0	0	0	0	0	0	2	0	2	0	0	0	0	0	0	1	0	0	0	1	0	0
BGC0001105	onnamide A	NRP	0	0	0	0	0	0	0	0	0	0	1	1	0	0	1	0	4	0	0	1	0	2	1	0	0	0	0	0	0	1	0	3	0	2	0	0	0	0	0	0	1	0	1	0	1	0	0
BGC0001432	myxochromide D	NRP	1	0	0	0	1	1	0	0	0	0	0	0	0	0	0	1	1	1	1	0	1	0	1	0	0	0	0	0	0	0	0	2	0	1	1	0	0	0	0	0	0	0	1	0	0	0	0
BGC0001430	myxochromide S	NRP	1	1	0	0	0	1	0	0	0	0	1	1	0	0	0	1	3	0	0	0	1	0	0	0	0	0	0	1	0	1	0	1	0	0	3	0	0	0	0	0	1	1	0	0	0	0	0
BGC0000962	barbamide	NRP	0	0	0	0	0	0	0	1	0	0	2	0	0	0	0	1	0	0	1	0	0	0	2	0	0	0	0	0	0	1	0	4	0	0	0	0	0	0	0	0	1	0	1	0	0	0	0
BGC0002493	parabactin	NRP	0	0	0	0	1	0	0	0	0	0	2	0	1	0	0	0	0	0	2	0	1	0	0	0	0	0	0	0	0	0	0	2	0	3	1	0	0	0	1	0	0	0	0	0	1	0	1
BGC0000438	syringopeptin 25A	NRP	0	0	0	0	1	0	0	1	0	0	0	0	0	0	1	0	2	0	0	0	0	0	1	0	0	0	0	0	0	1	0	1	0	0	1	1	0	0	0	0	0	0	1	0	1	0	0
BGC0001806	tolaasin A	NRP	1	0	0	0	0	1	0	0	0	0	2	0	0	0	0	0	1	0	0	1	0	0	0	0	0	0	0	0	0	0	0	2	0	0	0	0	0	0	1	1	1	0	0	0	1	0	0
BGC0000417	rhodochelin	NRP	0	0	0	0	0	0	0	0	0	0	3	1	0	0	0	0	1	0	0	1	1	0	1	0	0	0	0	0	0	0	0	1	0	2	2	0	0	0	0	0	0	0	3	0	0	0	0
BGC0001419	myxochromide D	NRP	0	0	0	0	0	2	0	1	0	1	0	1	0	0	0	0	2	0	2	0	1	1	0	1	0	0	0	1	0	1	0	1	0	2	2	0	0	0	0	0	1	0	0	0	0	0	0
BGC0002611	mulundocandin	NRP	0	0	0	0	0	0	0	0	0	0	0	1	0	0	0	0	3	0	0	1	0	1	0	0	0	0	0	0	0	1	0	1	1	1	0	0	0	0	0	0	2	0	3	0	0	0	0
BGC0001636	KK-1	NRP	0	1	0	0	1	0	0	0	0	0	4	0	0	0	0	0	1	0	0	1	0	1	2	0	0	0	0	1	0	0	0	3	0	1	1	0	0	0	0	0	1	0	1	0	0	0	0
BGC0002131	aurantoside A	NRP	0	0	0	0	1	1	0	0	0	0	0	0	0	0	0	2	3	0	0	0	0	1	1	0	0	0	0	1	1	1	0	2	0	0	1	0	0	0	1	0	0	0	0	0	0	0	0
BGC0001012	meridamycin	NRP	2	0	0	0	1	0	0	0	0	0	2	1	1	0	0	1	1	0	0	0	0	0	1	0	0	0	0	0	0	2	0	1	0	1	1	0	0	0	0	1	0	0	0	1	1	0	1
BGC0002434	clifednamide D, clifednamide E, clifednamide F, clifednamide G, clifednamide H, clifednamide I, clifednamide J	NRP	0	0	0	0	0	0	0	0	0	1	2	0	0	0	0	0	1	0	0	0	1	0	2	0	0	0	0	0	0	1	0	2	0	1	2	0	0	0	0	0	0	0	0	0	1	0	0
BGC0001671	monobactam	NRP	1	0	0	0	0	0	0	1	0	1	1	1	0	1	0	0	5	0	0	0	0	0	3	0	0	0	0	0	0	0	0	2	0	0	0	0	0	0	0	0	1	0	0	0	1	0	0
BGC0002661	tasikamide A, tasikamide B, tasikamide C	NRP	0	0	0	0	0	1	0	1	0	0	1	0	0	0	0	0	0	0	0	0	1	1	1	0	0	0	0	0	0	0	0	0	0	3	2	0	0	0	0	1	0	0	2	0	0	0	0
BGC0001437	obafluorin	NRP	0	1	0	0	0	1	0	0	0	1	0	0	0	0	0	0	1	0	0	0	0	1	0	0	0	0	0	0	0	0	0	2	0	0	1	0	0	0	0	1	0	0	0	0	1	0	0
BGC0001955	keratinimicin A, keratinimicin B, keratinimicin C, keratinimicin D	NRP	0	0	0	0	0	0	0	1	0	0	0	0	0	0	0	0	0	0	0	0	0	0	1	0	0	0	0	0	0	0	0	1	0	0	2	0	0	0	1	0	0	0	2	0	0	0	0
BGC0000402	paenilarvin A, paenilarvin B, paenilarvin C	NRP	0	0	0	0	1	0	0	1	0	2	1	2	0	0	0	1	2	0	0	1	0	0	2	0	0	0	0	0	0	1	0	2	0	0	0	0	0	0	0	0	1	0	2	0	0	0	0
BGC0000314	bromoalterochromide A	NRP	0	0	0	0	0	0	0	0	0	0	2	0	0	0	2	1	0	0	1	1	0	0	2	0	0	0	0	0	0	0	0	3	0	1	1	0	0	0	0	0	0	0	0	0	0	0	0
BGC0001142	tryptoquialanine	NRP	0	0	0	0	0	0	0	0	0	0	0	1	0	0	1	0	4	1	0	0	0	0	1	0	0	1	0	0	0	0	0	1	0	0	0	0	0	0	0	0	1	1	2	0	0	0	0
BGC0000404	penicillin	NRP	0	0	0	0	1	0	0	0	0	0	1	2	0	0	0	0	2	0	1	0	0	0	2	0	0	0	0	0	0	3	0	2	0	0	0	0	0	0	0	1	1	0	1	0	0	0	0
BGC0002710	dimerumic acid, dimerumic acid 11-mannoside, metachelin A, metachelin A-CE, metachelin B, metachelin C	NRP	0	0	0	0	1	2	0	1	0	1	1	0	0	0	0	1	0	0	0	1	1	0	1	1	0	0	0	0	0	1	0	2	1	0	0	0	0	0	0	0	2	0	0	0	0	0	0
BGC0002058	mutanocyclin	NRP	0	0	0	0	0	0	0	1	0	0	3	0	0	0	0	1	0	0	1	1	0	0	0	0	0	0	0	1	0	0	0	3	0	0	1	0	0	0	1	0	0	0	2	0	0	0	0
BGC0002235	ACE1	NRP	0	0	0	0	0	0	0	0	0	0	1	1	0	0	0	3	2	0	0	0	0	1	2	0	0	0	0	0	0	1	0	1	0	0	1	0	0	0	0	0	1	0	0	0	0	0	0
BGC0000308	aureusimine A, aureusimine B, aureusimine C	NRP	0	0	0	0	0	1	0	2	0	1	2	0	1	0	1	1	2	2	2	0	2	1	1	0	0	0	2	1	0	1	0	2	0	0	1	0	0	0	0	0	0	0	0	0	0	0	0
BGC0001255	equisetin	NRP	0	0	0	0	0	0	0	0	0	0	0	1	0	0	0	0	2	0	1	1	1	1	2	0	0	0	0	0	0	0	0	1	0	0	0	0	0	0	0	0	1	1	0	1	1	0	1
BGC0002326	endopyrrole A, endopyrrole B, endopyrrole C	NRP	0	0	0	0	0	0	0	0	0	2	0	0	0	0	0	0	0	0	0	0	0	1	0	1	0	0	0	0	0	2	0	1	0	3	2	0	0	0	0	0	2	2	2	0	0	0	0
BGC0002457	alazopeptin	NRP	0	0	0	0	0	0	0	0	0	2	0	0	0	0	0	0	0	0	0	0	0	0	0	0	0	0	0	0	0	1	0	0	1	3	1	0	0	0	0	0	0	0	0	0	1	0	0
BGC0002172	fusaoctaxin A, fusapentaxin, fusatrixin	NRP	2	0	0	0	0	0	0	0	0	0	0	0	0	0	0	1	2	1	1	1	0	1	2	0	0	0	0	0	0	3	0	1	0	0	1	0	0	0	0	0	1	0	0	0	1	0	0
BGC0002169	acurin A	NRP	0	0	0	0	0	0	0	0	0	0	1	0	0	0	0	1	1	0	0	1	0	0	1	0	0	0	0	0	0	1	0	3	0	0	0	0	0	0	0	0	0	0	0	0	1	0	0
BGC0000382	lipstatin	NRP	0	0	0	0	0	0	0	0	1	0	0	0	0	0	0	0	1	0	1	1	0	0	1	0	0	0	0	0	0	1	0	3	0	1	1	0	0	0	0	0	1	0	1	1	0	0	0
BGC0001225	celesticetin	NRP	2	0	0	0	0	0	0	0	0	1	1	1	0	0	0	0	1	1	0	0	0	0	2	0	0	0	0	0	0	0	0	1	0	1	1	0	0	0	0	0	0	0	3	0	0	0	0
BGC0002654	lapcin	NRP	1	0	0	0	0	0	0	0	0	3	1	0	0	0	1	0	2	0	0	2	0	1	1	0	1	0	0	0	0	0	0	2	0	1	1	0	0	0	1	0	0	1	1	0	0	0	0
BGC0001371	echinocandin B	NRP	0	0	0	0	1	1	0	1	1	0	0	0	0	0	0	0	3	0	0	0	1	0	1	0	0	0	0	0	0	2	1	3	0	0	0	0	0	0	0	0	1	0	0	0	0	0	0
BGC0002685	enterobactin	NRP	1	0	0	0	0	0	0	2	0	2	0	0	0	0	0	0	3	0	1	0	0	0	1	0	0	1	0	1	0	0	0	5	0	1	0	0	0	0	2	0	1	0	0	0	0	0	0
BGC0001415	althiomycin	NRP	0	0	0	0	1	1	0	0	0	0	0	0	0	0	0	1	3	0	0	1	1	2	1	0	0	1	0	0	0	1	0	4	0	0	1	0	0	0	0	1	0	0	1	0	0	0	0
BGC0001367	haliamide	NRP	2	0	0	0	2	2	0	1	0	0	0	2	0	1	0	1	3	1	0	0	0	0	0	0	0	0	0	0	0	0	0	3	0	2	0	0	0	0	0	1	0	0	0	0	0	0	0
BGC0001192	colistin A, colistin B	NRP	0	0	0	0	0	0	0	1	0	1	0	0	0	0	0	0	0	1	0	1	0	0	0	0	0	0	0	0	0	2	0	1	1	0	1	0	0	0	0	0	1	0	0	0	0	0	1
BGC0002125	FR900359	NRP	1	0	0	0	0	0	0	0	0	0	1	1	0	0	0	0	2	0	0	0	0	1	2	0	0	0	0	2	0	0	0	1	0	1	0	0	0	0	1	0	0	0	0	0	0	0	0
BGC0001024	myxothiazol	NRP	0	1	0	0	0	0	0	0	0	0	1	1	0	0	0	1	0	0	0	1	1	2	3	1	0	0	0	0	0	0	0	2	0	1	4	0	0	0	0	0	1	0	0	0	1	0	0
BGC0000332	cyanopeptolin	NRP	0	0	0	0	0	1	0	1	0	0	2	1	0	0	0	1	4	0	1	0	0	1	2	0	0	0	0	0	0	1	1	2	0	0	0	0	0	0	0	0	0	1	0	0	1	0	0
BGC0000818	notoamide A	NRP	0	0	0	0	2	1	0	0	0	1	3	1	0	0	0	1	1	0	0	0	0	0	3	0	0	0	0	1	0	1	0	1	0	0	1	0	0	0	0	0	1	1	2	0	0	0	0
BGC0000454	vanchrobactin	NRP	0	0	0	0	0	1	0	1	0	0	2	1	0	0	0	0	1	1	1	1	1	0	2	0	0	1	2	0	0	1	0	1	0	0	1	0	0	0	0	0	0	0	0	0	0	1	1
BGC0000373	holomycin	NRP	0	0	0	0	2	0	0	2	0	0	0	0	0	0	0	1	1	0	0	1	1	0	1	0	0	0	0	0	0	1	0	3	0	2	1	0	0	0	0	0	0	1	1	0	0	0	1
BGC0000301	anabaenopeptin 908, anabaenopeptin 915	NRP	0	0	0	0	0	0	0	2	0	0	1	0	0	0	0	1	3	0	0	2	0	0	4	1	0	0	0	0	0	0	0	1	1	0	1	0	0	0	0	0	2	0	1	0	0	1	0
BGC0002528	aminochelin, azotochelin, protochelin	NRP	0	1	0	0	0	0	0	0	1	0	2	1	0	0	0	0	1	0	0	0	1	0	2	0	0	0	0	0	0	1	0	1	0	0	1	0	0	0	0	0	1	1	0	0	0	0	0
BGC0001399	fellutamide B	NRP	0	0	1	0	0	0	0	0	1	0	1	1	0	0	0	0	1	0	1	0	1	0	1	0	0	1	0	1	0	2	0	1	0	0	1	0	1	1	0	1	1	1	0	1	1	0	0
BGC0001780	siphonazole	NRP	1	0	0	0	0	0	0	0	0	0	1	2	0	0	0	1	2	0	0	1	0	0	4	0	0	0	0	0	0	1	0	1	0	0	2	0	0	0	0	0	1	1	2	0	0	0	0
BGC0002543	acrophiarin	NRP	0	0	0	0	0	1	0	0	0	1	2	1	0	0	0	0	0	0	0	0	2	1	3	0	0	0	0	0	0	1	1	3	0	1	0	0	0	0	0	0	1	0	1	0	0	0	0
BGC0002624	fischerazole A, fischerazole B, fischerazole C	NRP	0	0	0	0	0	1	0	1	0	0	2	1	0	0	0	4	2	0	0	0	1	0	1	0	0	0	0	0	0	0	0	0	0	0	0	0	0	0	0	0	1	1	1	0	0	0	0
BGC0000287	L-2-amino-4-methoxy-trans-3-butenoic acid	NRP	1	0	0	0	0	0	0	1	0	1	0	0	0	0	0	1	3	0	0	0	0	1	2	0	0	0	0	0	1	0	1	1	1	0	0	0	0	0	1	1	1	0	1	0	0	0	1
BGC0001045	spiruchostatin A	NRP	0	0	0	0	0	0	0	0	0	1	1	1	0	1	0	1	1	0	1	0	0	0	4	0	0	1	0	0	1	0	0	1	0	0	1	0	0	0	0	0	1	0	0	0	0	0	0
BGC0001800	theonellamide	NRP	0	0	0	0	0	1	0	0	0	1	1	2	0	0	0	1	3	0	0	0	0	1	0	0	0	0	0	0	0	0	0	3	0	1	0	0	0	0	1	0	1	0	1	0	0	0	0
BGC0001028	nostopeptolide A2	NRP	0	0	0	0	1	0	0	0	0	1	0	1	0	0	0	0	2	0	0	0	0	1	2	0	0	0	0	0	1	0	0	1	0	0	1	0	0	0	0	0	1	0	1	1	4	0	0
BGC0000397	nostocyclopeptide A2	NRP	0	0	0	0	1	1	0	2	1	0	1	0	0	0	0	0	1	0	0	0	1	1	2	0	0	0	0	0	0	0	0	1	1	0	1	0	0	0	0	1	1	0	0	1	1	0	0
BGC0001220	aculeacin A	NRP	0	0	0	0	0	2	0	0	0	1	0	1	0	0	1	0	1	0	1	1	0	1	1	0	0	0	0	0	0	1	0	1	1	0	0	0	0	0	0	0	1	1	0	0	1	1	0
BGC0002188	W493 A, W493 B	NRP	0	0	0	0	0	0	0	1	0	1	1	0	0	0	0	1	3	0	0	1	0	0	2	0	1	0	0	0	0	1	0	2	0	0	1	0	0	0	0	0	1	0	0	0	1	0	0
BGC0001345	myxochelin A, myxochelin B	NRP	0	0	0	0	1	0	0	0	0	1	1	0	0	0	0	0	2	0	0	0	1	1	0	0	0	0	0	0	0	1	0	2	0	1	0	0	0	0	0	0	0	1	0	1	0	0	0
BGC0002533	piscibactin	NRP	0	0	0	0	1	0	0	0	0	0	2	0	1	0	0	2	3	1	0	0	0	0	3	0	0	0	0	0	0	1	0	3	0	0	1	0	0	0	0	0	2	0	1	0	0	0	0
BGC0000346	epoxomicin	NRP	0	0	0	0	0	1	0	0	0	0	1	1	0	1	0	0	2	0	1	0	1	0	0	0	0	1	0	0	0	1	0	2	0	2	2	0	0	0	0	2	1	0	2	1	1	0	0
BGC0002017	potensibactin	NRP	1	0	0	0	1	1	0	0	0	0	1	1	0	0	0	0	2	1	0	1	2	1	0	0	0	0	0	0	0	3	0	1	0	4	3	0	1	0	0	0	0	0	1	1	0	0	0
BGC0002123	pseudovibriamide A1, pseudovibriamide A2, pseudovibriamide A3, pseudovibriamide A4, pseudovibriamide A5, pseudovibriamide A6, pseudovibriamide B1, pseudovibriamide B2, pseudovibriamide B3, pseudovibriamide B4, pseudovibriamide B5, pseudovibriamide B6	NRP	2	0	0	0	1	0	0	0	0	0	1	0	0	0	0	1	3	0	0	2	0	0	3	0	0	0	0	0	0	0	0	3	0	0	1	0	0	0	0	0	2	0	2	0	0	0	0
BGC0001971	malyngamide I	NRP	0	0	0	0	0	0	0	1	0	0	3	1	0	0	0	0	0	1	0	1	0	0	1	0	1	1	0	0	0	3	0	2	0	0	0	0	0	0	0	0	0	0	1	0	0	0	0
BGC0000975	cryptophycin-327	NRP	0	0	0	0	0	0	0	1	0	2	2	0	0	0	0	0	2	0	1	1	0	0	3	1	0	0	0	0	0	1	0	3	0	0	0	0	0	0	0	0	1	0	1	0	0	0	0
BGC0000441	teicoplanin	NRP	0	0	0	0	0	0	0	0	0	1	0	0	1	0	0	0	1	0	0	0	0	1	0	0	0	0	0	0	0	1	0	2	0	2	1	0	0	0	1	2	0	0	0	3	2	0	0
BGC0002042	anthelvencin A, anthelvencin B, anthelvencin C	NRP	1	0	0	0	0	2	0	1	0	2	0	0	0	0	0	0	2	2	1	1	0	0	1	0	0	0	0	0	0	0	0	1	0	3	1	0	0	0	1	2	0	0	0	0	1	0	0
BGC0002641	bacillothiazol A, bacillothiazol B, bacillothiazol C, bacillothiazol D, bacillothiazol E, bacillothiazol F, bacillothiazol G, bacillothiazol H, bacillothiazol I, bacillothiazol J, bacillothiazol K, bacillothiazol L, bacillothiazol M, bacillothiazol N	NRP	0	0	0	0	0	1	0	0	0	0	5	0	0	0	0	3	3	0	2	0	0	0	4	0	0	1	0	0	0	0	0	3	0	0	0	0	0	0	0	0	0	0	2	0	0	0	0
BGC0001705	nodularin	NRP	0	0	0	0	0	1	0	0	0	0	3	0	0	0	0	0	0	0	2	1	0	0	3	0	1	0	0	0	0	2	0	4	0	0	1	0	0	0	1	0	1	1	0	0	0	0	0
BGC0001358	leucinostatin A, leucinostatin B	NRP	1	1	0	0	0	1	0	0	0	0	2	2	0	0	1	1	3	1	1	0	1	3	3	0	0	0	0	1	0	0	0	3	0	0	0	0	0	0	0	0	0	0	0	0	0	0	0
BGC0001363	ralsolamycin	NRP	0	0	0	0	0	0	0	1	0	1	1	0	0	0	0	0	3	0	2	1	0	0	0	1	0	1	0	2	0	0	0	0	0	1	0	0	0	0	0	2	1	1	0	0	2	0	0
BGC0002037	azetidomonamide A, azetidomonamide B	NRP	0	0	0	0	0	0	0	1	0	1	1	1	0	0	0	0	1	1	1	0	1	1	0	0	0	0	0	0	3	0	1	1	0	2	1	0	0	2	0	1	0	0	0	0	1	0	0
BGC0002441	o-dialkylbenzene 1, o-dialkylbenzene 2	NRP	0	1	0	1	0	0	0	0	0	1	2	0	0	0	0	0	1	0	0	0	0	0	0	0	0	0	0	0	0	1	0	1	0	2	1	1	0	0	0	0	0	0	1	0	0	0	0
BGC0001724	oxaleimide C	NRP	1	0	0	0	0	1	0	0	0	0	1	0	0	0	0	1	1	1	1	1	0	0	2	1	0	0	0	0	0	0	0	1	0	0	0	0	0	0	0	0	3	0	2	0	0	0	0
BGC0001953	minutissamide A, minutissamide B, minutissamide C, minutissamide D, puwainaphycin F	NRP	1	0	0	0	1	0	0	3	0	0	1	0	0	0	0	1	2	0	1	0	0	0	3	0	0	1	0	1	0	0	0	2	0	0	2	0	0	0	0	0	0	1	2	0	0	0	0
BGC0001054	xenocoumacin 1, xenocoumacin II	NRP	0	1	0	0	1	0	0	0	0	0	1	0	0	0	0	1	2	1	0	0	0	0	4	1	2	0	0	0	0	1	0	4	0	0	0	0	0	0	0	0	3	0	0	0	0	0	0
BGC0002295	minimycin	NRP	1	1	0	1	0	0	0	1	1	2	0	0	0	0	0	0	1	0	0	1	0	0	1	1	0	0	0	1	0	1	0	1	1	0	1	0	0	0	2	1	1	0	1	1	1	1	1
BGC0001153	polymyxin B	NRP	1	1	0	0	1	1	0	1	0	1	3	0	0	0	0	0	1	0	0	0	1	0	2	0	0	0	1	0	1	1	0	1	0	0	1	0	0	0	2	0	0	0	0	1	1	0	1
BGC0000297	aeruginoside 126A, aeruginoside 126B	NRP	0	0	0	0	1	1	0	0	0	0	2	0	0	0	0	2	4	0	1	0	0	0	4	0	1	1	0	1	0	0	0	3	0	0	0	0	0	0	0	0	1	0	2	0	0	0	1
BGC0002468	anguibactin	NRP	1	0	0	0	0	1	0	0	1	0	2	0	0	0	0	0	2	0	0	0	0	1	2	0	0	0	0	0	0	2	1	1	1	0	1	0	0	1	0	0	1	1	1	0	1	0	0
BGC0001813	tyrobetaine	NRP	0	0	0	0	2	0	0	0	0	1	1	0	0	0	0	1	2	2	2	0	0	0	0	0	0	0	1	1	0	0	0	2	0	2	2	0	0	0	0	1	2	1	0	1	0	0	0
BGC0002572	heinamide A1, heinamide A2, heinamide A3, heinamide B1, heinamide B2, heinamide B3, heinamide B4, heinamide B5	NRP	0	0	0	0	1	0	0	0	0	0	5	0	0	0	1	1	2	1	0	1	0	1	2	0	0	0	0	1	0	1	0	2	0	0	0	0	0	0	1	0	0	0	2	0	1	0	0
BGC0002114	sandarazol A, sandarazol B, sandarazol C, sandarazol D, sandarazol E, sandarazol F, sandarazol G	NRP	3	0	0	0	1	2	0	0	0	0	1	2	0	0	0	2	2	1	0	1	1	1	1	0	1	0	0	0	0	0	0	1	0	0	1	0	0	0	0	0	1	0	0	0	0	0	0
BGC0002625	desmamide A, desmamide B, desmamide C	NRP	0	0	0	0	0	0	0	1	1	1	2	0	0	1	0	2	5	0	0	0	0	0	1	0	0	1	0	0	0	1	0	2	0	0	0	0	0	0	0	0	0	0	0	0	1	0	1
BGC0001822	vioprolide A, vioprolide B, vioprolide C, vioprolide D	NRP	1	0	0	0	1	0	0	0	0	1	2	2	0	0	0	0	2	1	0	0	0	0	2	0	0	0	0	0	0	1	0	1	0	0	3	0	0	0	0	0	2	0	1	0	1	0	0
BGC0001043	SGR PTM Compound b, SGR PTM Compound c, SGR PTM Compound d, SGR PTMs	NRP	0	1	0	0	0	0	0	0	0	0	1	1	0	0	0	1	2	0	0	0	0	1	0	0	0	0	0	0	0	3	0	0	0	3	4	0	0	0	0	0	1	0	0	0	2	0	0
BGC0001563	curvupallide-B	NRP	1	0	0	0	0	1	0	0	1	0	2	0	0	0	0	0	2	0	0	1	0	0	3	0	0	1	0	0	0	1	0	2	0	0	0	0	0	0	1	1	2	0	0	0	4	0	0
BGC0001565	cyclosporin C	NRP	0	0	0	0	1	1	0	0	0	0	1	1	0	0	0	0	3	1	0	0	1	0	2	0	0	1	0	1	1	0	0	3	0	1	1	0	0	0	0	1	2	1	3	0	1	0	0
BGC0001966	BII-rafflesfungin	NRP	0	0	0	0	0	0	0	0	0	0	2	0	0	0	0	1	4	1	2	1	0	1	3	0	0	0	0	0	0	0	0	3	0	0	1	0	0	0	0	0	2	0	3	0	1	0	0
BGC0001057	zearalenone	NRP	1	0	0	0	0	0	0	0	0	1	1	1	0	0	0	1	2	0	0	2	0	1	2	0	0	1	0	0	0	0	0	2	0	0	0	0	0	0	1	0	0	0	0	1	0	0	0
BGC0001015	microcystin	NRP	0	0	0	0	1	1	0	0	1	0	2	0	0	0	0	1	3	1	2	1	0	0	2	0	0	1	0	0	0	0	0	4	0	0	0	0	0	0	0	0	4	1	0	0	0	0	0
BGC0002688	benarthin, dibenarthin	NRP	1	0	0	0	1	0	0	1	0	0	2	1	0	0	0	0	2	1	0	0	0	1	0	0	0	0	0	0	0	2	0	1	0	3	2	0	0	0	0	0	0	1	0	0	0	0	0
BGC0001843	tridecaptin M	NRP	0	0	0	0	1	1	0	1	0	1	1	0	0	0	0	1	2	0	0	1	1	1	2	0	1	1	0	0	0	2	0	2	1	0	1	0	0	0	0	0	1	1	1	0	0	0	0
BGC0000395	nocardicin A	NRP	1	0	0	0	0	0	0	0	1	0	1	1	0	0	0	2	1	1	1	0	0	1	0	0	0	0	0	1	0	0	0	1	0	1	3	0	0	0	0	1	0	0	1	1	2	0	0
BGC0000302	anabaenopeptin	NRP	1	0	0	0	0	0	0	2	0	0	3	0	0	0	0	0	1	0	1	1	0	0	3	0	1	1	0	0	0	0	0	4	0	1	0	0	0	0	0	0	1	1	3	1	1	0	0
BGC0002342	myxofacycline A, myxofacycline B, myxofacycline C, myxofacycline D, myxofacycline E, myxofacycline F, myxofacycline G	NRP	0	0	0	0	1	0	0	2	0	1	0	1	0	0	0	0	1	0	0	0	0	0	1	6	0	0	0	0	0	1	0	2	0	3	2	0	0	0	0	0	1	1	0	0	1	0	0
BGC0001884	aranazole A, aranazole B, aranazole C, aranazole D	NRP	0	0	0	0	0	2	0	0	0	0	0	0	0	0	0	3	2	0	2	1	0	2	1	1	0	0	0	1	0	0	0	4	0	0	0	0	0	0	0	0	1	0	0	0	0	0	0
BGC0000306	arylomycin	NRP	0	0	0	0	1	0	0	0	0	2	3	1	1	0	0	1	1	0	0	0	1	0	1	1	0	0	0	0	0	2	0	0	0	2	2	0	0	0	0	0	0	0	2	1	1	0	0
BGC0001417	myxochromide D	NRP	1	0	0	0	1	1	0	1	1	0	0	0	0	0	0	0	0	0	0	0	0	2	1	1	0	0	0	0	0	0	0	2	0	3	2	0	0	0	1	0	1	0	2	0	0	0	0
BGC0002570	yersiniabactin	NRP	1	0	0	0	0	0	0	0	0	2	1	0	0	0	1	1	1	0	0	1	1	0	1	0	0	0	0	0	0	1	0	1	0	0	1	0	0	0	2	1	2	0	0	0	0	0	0
BGC0002536	alazopeptin	NRP	1	0	0	0	0	0	0	2	1	2	1	0	0	0	0	0	2	0	0	0	0	1	0	0	0	0	0	0	0	1	0	1	0	1	0	0	0	0	2	0	0	0	2	0	0	0	0
BGC0001829	α,β-epoxyketone	NRP	0	0	0	0	1	0	0	0	0	1	1	1	0	0	0	1	0	1	0	0	0	1	0	0	0	0	0	0	0	1	0	1	0	1	5	0	0	0	0	2	1	2	1	0	0	0	0
BGC0001051	thuggacin A	NRP	0	0	0	0	1	2	0	1	0	1	2	1	0	0	1	0	2	1	2	0	0	1	2	0	1	0	0	0	0	2	0	2	0	2	2	0	0	0	0	1	0	0	1	0	0	0	0
BGC0001071	nosperin	NRP	0	0	0	0	1	0	0	0	0	0	3	2	0	0	1	2	2	1	0	1	0	0	3	0	0	0	0	0	0	0	0	4	0	1	0	0	0	0	0	1	1	1	1	0	3	0	0
BGC0001027	nocobactin NA, nocobactin NA 10152B	NRP	0	0	0	0	1	1	0	3	0	2	3	1	0	0	0	1	0	0	1	1	1	1	0	0	1	0	0	0	0	0	0	0	0	2	1	0	0	0	0	0	1	2	0	2	0	0	0
BGC0002178	gramillin A, gramillin B	NRP	0	1	0	0	1	0	0	0	0	0	3	1	0	0	0	0	2	0	1	0	0	0	2	0	0	1	0	0	0	1	0	2	0	0	0	0	0	0	0	0	0	0	0	0	0	0	0
BGC0001029	nostophycin	NRP	0	0	0	1	1	0	0	1	0	1	1	1	0	0	0	2	3	0	1	3	0	1	4	0	0	0	0	1	0	2	0	4	0	1	1	0	0	0	0	1	0	0	1	0	0	0	0
BGC0002050	necroxime A, necroxime B, necroxime C, necroxime D	NRP	1	1	0	0	1	0	0	0	0	0	1	2	0	0	0	2	2	0	1	1	0	0	5	0	0	0	0	1	0	0	0	5	0	0	1	0	0	0	1	0	3	0	2	0	0	0	0
BGC0001942	malonomycin	NRP	0	1	0	0	0	1	0	1	0	1	1	1	0	0	0	0	2	0	0	0	1	0	1	0	0	0	0	0	0	1	0	1	0	2	5	0	0	0	1	0	0	0	0	0	0	0	1
BGC0001041	salinosporamide A	NRP	0	0	0	0	0	0	0	0	0	0	2	0	0	0	0	0	1	0	0	0	2	0	2	0	0	0	0	0	0	1	0	1	0	3	2	0	0	0	1	1	1	0	0	2	2	0	0
BGC0001202	landepoxcin	NRP	0	0	0	0	0	0	0	0	1	0	1	0	0	0	1	1	2	0	1	0	0	0	2	0	0	0	0	0	0	0	0	3	0	2	2	0	0	0	1	0	1	0	1	0	2	0	0
BGC0001716	odilorhabdin NOSO-95A, odilorhabdin NOSO-95B, odilorhabdin NOSO-95C	NRP	0	1	1	0	0	1	0	0	0	0	1	0	0	0	0	0	4	0	0	1	0	0	4	0	0	1	1	1	0	0	0	2	0	0	0	0	0	0	0	0	1	0	0	0	1	0	0
BGC0001479	anabaenopeptin NZ857, nostamide A	NRP	0	0	0	0	0	1	0	2	0	1	1	0	0	0	0	0	4	0	0	0	0	0	2	0	1	0	0	0	0	0	2	3	1	0	0	1	0	1	1	0	0	0	0	1	3	0	0
BGC0001088	albicidin	NRP	0	0	0	0	1	0	0	0	0	0	1	0	0	0	0	0	1	0	1	0	0	0	1	0	0	1	0	0	1	1	0	2	0	0	1	0	0	0	1	0	1	0	1	0	1	0	0
BGC0002653	macolacin	NRP	2	0	0	1	1	0	0	1	0	2	1	0	0	0	0	0	4	0	0	0	1	0	1	0	0	1	0	0	0	1	1	1	0	0	3	0	0	0	0	0	1	0	2	0	3	0	0
BGC0002061	nostopeptolide 1052, nostopeptolide A1	NRP	0	0	0	0	1	1	0	1	0	1	3	0	0	0	0	2	0	2	1	0	0	0	0	0	1	0	0	1	1	1	0	1	0	0	1	0	0	0	1	1	3	0	1	1	3	0	0
BGC0001950	minutissamide A, puwainaphycin F	NRP	1	1	0	0	1	1	0	0	1	1	0	0	0	0	0	0	1	0	0	1	0	0	3	1	0	0	0	1	0	2	0	5	0	0	0	3	1	0	1	2	1	0	0	0	0	2	0
BGC0001328	rakicidin A, rakicidin B	NRP	0	0	0	0	0	0	0	1	0	2	1	0	0	0	0	0	3	1	0	0	0	0	1	0	0	1	0	1	0	0	0	0	0	2	0	0	0	0	0	0	1	0	2	2	0	0	0
BGC0000322	chloroeremomycin	NRP	1	1	0	0	1	1	0	1	0	1	1	2	0	0	0	0	2	0	0	0	0	0	0	0	0	0	0	0	0	2	0	2	0	4	4	0	0	0	2	0	1	0	0	1	2	0	0
BGC0002484	scytocyclamide A, scytocyclamide A2, scytocyclamide B, scytocyclamide B2, scytocyclamide B3, scytocyclamide C	NRP	1	0	0	0	2	1	0	1	0	0	3	1	0	0	0	1	3	0	0	2	0	0	1	0	0	0	0	0	0	0	0	5	0	0	0	0	0	0	1	0	3	0	1	0	2	0	0
BGC0001342	Cmc-thuggacin A, Cmc-thuggacin B	NRP	1	0	0	0	0	0	0	1	0	1	2	1	0	0	0	1	0	0	1	0	0	1	2	0	0	0	0	0	0	1	0	3	0	0	3	0	0	1	0	0	1	1	3	0	1	0	0
BGC0000408	polymyxin	NRP	1	1	0	0	0	0	0	1	0	1	0	0	0	0	0	0	3	1	0	1	1	0	4	0	0	0	0	0	0	2	0	3	1	0	1	0	0	0	1	1	0	0	1	0	0	0	0
BGC0002532	anachelin	NRP	0	0	0	0	0	0	0	1	1	1	2	1	0	0	0	3	3	1	0	1	0	1	2	0	1	1	0	0	0	0	0	3	0	0	0	0	0	0	0	0	0	0	1	0	0	0	0
BGC0000387	mangotoxin	NRP	0	0	0	0	0	1	0	0	0	0	1	1	0	0	0	0	1	0	1	0	0	0	1	0	0	0	0	0	1	0	0	2	0	0	0	0	0	0	0	0	0	1	1	0	1	0	1
BGC0000964	burkholdac A, burkholdac B	NRP	1	0	0	0	1	1	0	0	0	0	2	0	0	0	1	1	2	0	1	0	2	0	3	0	0	0	0	0	0	1	0	3	0	0	2	0	0	0	0	0	4	0	1	0	0	0	0
BGC0000310	bacitracin	NRP	0	0	0	0	0	0	0	1	0	1	1	1	0	0	0	1	5	1	1	1	0	0	2	1	0	0	0	0	1	2	0	2	0	0	0	0	0	0	0	0	0	1	1	0	1	0	0
BGC0001099	kalimantacin A	NRP	2	0	0	0	1	1	0	0	0	0	2	2	0	0	0	0	6	0	1	1	0	0	3	0	0	1	0	0	0	1	0	5	0	0	0	0	0	0	0	0	1	0	0	0	0	0	0
BGC0001418	myxochromide D	NRP	0	0	0	0	1	0	0	0	0	0	0	1	0	0	0	0	3	0	0	1	3	0	0	1	0	0	0	0	0	1	0	3	0	3	3	0	0	0	2	1	0	1	1	1	0	0	0
BGC0001394	phenalamide A2	NRP	3	0	0	0	0	0	0	0	2	0	2	0	1	1	0	2	1	0	1	0	0	0	2	1	0	0	1	0	0	1	0	2	0	2	0	0	0	0	1	0	1	0	2	0	0	0	0
BGC0001556	combamide	NRP	0	0	0	0	1	0	0	1	1	0	1	2	0	0	0	0	4	1	0	0	1	3	2	0	0	0	0	1	0	1	0	1	0	4	2	0	0	0	1	0	1	1	1	0	3	0	0
BGC0000335	cystomanamide A, cystomanamide B, cystomanamide C, cystomanamide D	NRP	2	0	0	0	0	0	0	0	1	2	2	0	0	0	0	1	1	1	0	1	1	2	0	1	0	0	0	0	0	1	0	3	0	1	1	0	0	0	2	0	1	0	2	0	1	0	0
BGC0000449	tridecaptin	NRP	0	0	0	0	1	0	0	2	0	0	2	1	0	0	0	2	3	1	0	2	2	1	3	1	0	1	0	0	0	2	0	2	0	0	2	0	0	0	1	0	1	0	0	0	1	0	0
BGC0001130	fabclavine Ia, fabclavine Ib, fabclavine IIa, fabclavine IIb	NRP	0	0	0	0	0	2	0	0	0	0	1	0	1	0	1	1	4	0	1	2	0	0	2	0	0	0	0	0	0	1	0	3	0	1	0	0	0	0	0	1	1	1	2	0	0	1	0
BGC0001431	myxochromide S	NRP	1	0	0	0	0	0	0	1	1	1	0	0	0	0	0	1	0	0	1	0	0	1	1	1	0	1	0	0	0	1	0	2	0	3	3	0	0	0	1	0	0	1	3	0	1	0	0
BGC0001629	jessenipeptin	NRP	0	0	0	0	1	0	0	0	1	1	1	1	0	0	0	1	1	1	1	0	1	1	1	0	0	0	0	0	0	0	0	2	0	1	0	0	0	0	0	0	2	1	0	0	1	0	0
BGC0002351	thanafactin A	NRP	0	0	0	0	0	0	0	0	0	1	1	1	0	1	0	0	1	1	1	0	1	1	1	0	0	0	1	1	0	2	0	1	1	2	1	0	0	0	0	1	1	0	0	0	1	0	0
BGC0000992	(3R,5S)-5-(4-hydroxybenzyl)-3-methyl-3-((2E,4E,6E,8E,10E)-4,8,10-trimethyldodeca-2,4,6,8,10-pentaenoyl)pyrrolidine-2,4-dione, fusaridione A	NRP	0	0	0	0	0	0	0	0	0	1	0	0	0	0	0	2	5	3	1	1	0	0	1	0	0	0	0	0	0	0	0	2	0	1	1	0	0	0	0	0	1	0	3	0	0	0	0
BGC0002424	saccharochelin A, saccharochelin B, saccharochelin C, saccharochelin D, saccharochelin E, saccharochelin F, saccharochelin G, saccharochelin H	NRP	1	0	0	0	1	0	0	2	0	1	1	1	0	0	0	0	1	0	3	0	2	1	2	0	0	0	0	0	0	0	0	1	0	2	4	0	0	0	1	1	1	0	1	1	2	1	0
BGC0002340	pyrroloformamide A, pyrroloformamide B, pyrroloformamide C, pyrroloformamide D	NRP	1	0	0	0	0	0	0	1	0	0	4	0	0	0	0	0	1	0	0	0	0	2	1	0	0	0	0	1	0	2	0	2	0	3	2	0	0	0	0	0	0	3	1	0	3	0	0
BGC0000400	paenibacterin	NRP	0	0	0	0	1	1	0	2	1	1	0	0	0	0	1	0	3	0	0	1	1	0	2	0	1	0	1	0	1	1	1	2	1	0	0	0	0	0	1	0	2	1	0	1	0	0	0
BGC0000986	dkxanthene, dkxanthene 504, dkxanthene 508, dkxanthene 518, dkxanthene 520, dkxanthene 530, dkxanthene 534, dkxanthene 544, dkxanthene 548, dkxanthene 556, dkxanthene 560, dkxanthene 574, dkxanthene 586	NRP	0	0	0	0	1	0	0	1	0	0	3	1	1	0	0	1	3	1	1	1	0	0	1	0	0	0	0	0	0	1	0	4	0	2	1	0	0	0	0	0	1	0	0	0	1	0	0
BGC0000377	koranimine	NRP	1	0	0	0	0	0	0	0	0	0	1	0	0	1	0	3	3	0	1	1	0	0	3	0	2	0	0	0	0	1	0	3	0	0	0	0	0	0	0	1	0	1	1	1	0	0	0
BGC0002118	palmerolide A, palmerolide B, palmerolide C, palmerolide F, palmerolide G	NRP	1	1	0	0	1	0	0	0	0	0	0	0	0	1	0	0	5	0	1	1	0	2	4	1	0	1	0	0	0	3	0	4	0	0	0	0	0	0	0	0	3	1	1	0	0	0	0
BGC0002632	varlaxin 1022A, varlaxin 1046A	NRP	0	0	0	1	1	0	0	1	0	1	4	1	0	0	0	0	2	0	2	0	1	2	2	0	0	0	0	0	0	3	0	3	0	0	0	0	0	0	0	1	1	0	3	0	0	0	1
BGC0001125	puwainaphycin A, puwainaphycin B, puwainaphycin C, puwainaphycin D	NRP	0	1	0	0	1	2	0	1	0	0	1	0	0	0	0	2	3	0	0	0	0	1	3	0	0	0	0	0	0	3	0	2	0	0	0	0	0	0	0	0	3	1	1	0	1	1	0
BGC0002563	gramibactin B	NRP	1	0	0	0	0	0	0	0	0	0	1	1	0	0	0	0	1	0	1	0	0	1	2	1	0	0	1	1	0	1	0	2	0	1	3	0	0	0	1	0	0	0	1	0	1	0	0
BGC0000351	exochelin	NRP	0	0	0	0	2	1	0	2	0	1	1	0	0	0	0	0	1	1	2	0	2	2	1	1	0	0	0	1	0	2	0	1	0	2	3	0	0	0	1	2	1	0	1	1	2	0	0
BGC0001112	rhizoxin A	NRP	1	1	0	0	0	2	0	0	0	0	2	1	0	0	0	3	2	0	0	1	1	0	4	0	0	2	0	0	0	0	0	4	0	0	1	0	0	0	1	0	2	0	1	0	1	0	0
BGC0000375	indigoidine	NRP	0	1	0	1	3	0	1	2	1	2	1	1	0	0	0	0	1	1	0	2	0	0	1	1	0	0	0	1	0	1	0	2	1	0	1	1	1	1	1	1	1	1	1	1	1	1	1
BGC0000393	myxoprincomide-c506	NRP	0	1	0	0	1	0	0	1	0	1	1	1	0	0	0	2	2	0	2	1	1	1	0	2	0	1	0	0	0	3	0	1	0	3	3	0	0	0	2	1	0	1	1	0	2	1	0
BGC0002719	thanafactin A	NRP	0	0	0	0	0	0	0	0	1	0	2	0	0	0	0	2	2	1	1	1	1	0	1	1	0	0	0	0	1	1	1	1	0	2	1	0	0	0	0	0	0	0	2	0	0	0	0
BGC0001016	microcystin	NRP	0	0	0	0	0	0	0	0	0	0	1	0	0	0	0	3	3	1	3	2	0	2	4	0	2	0	0	0	0	1	0	5	0	0	0	0	0	0	0	0	2	0	1	1	0	0	0
BGC0002014	pepticinnamin E	NRP	1	0	0	0	1	0	0	0	0	1	2	1	0	0	0	1	3	0	1	1	0	0	0	0	0	0	0	0	0	1	0	0	0	4	0	0	0	0	0	0	1	1	1	0	2	0	1
BGC0000974	crocacin	NRP	1	1	0	0	1	0	0	0	0	1	1	0	1	0	1	0	0	2	2	2	0	0	1	0	0	0	0	0	0	2	0	2	0	1	1	0	0	0	0	0	1	2	2	0	1	0	1
BGC0002649	nocamycin V	NRP	2	0	0	0	1	1	0	1	2	0	3	1	0	0	1	0	2	0	0	0	0	0	1	0	0	0	0	0	0	1	0	2	0	4	1	0	0	0	0	0	0	0	0	0	1	0	1
BGC0000443	thanamycin	NRP	0	0	0	0	1	1	0	0	1	2	1	0	0	0	0	0	1	0	0	2	1	0	0	1	0	1	0	0	0	0	0	1	0	1	1	0	0	0	1	0	0	0	1	0	0	0	0
BGC0001737	phenalamide	NRP	0	0	0	0	1	1	0	1	1	1	3	0	1	0	1	1	1	0	2	0	0	1	0	0	0	1	0	0	0	1	0	2	0	1	3	0	0	0	1	2	1	1	0	1	0	0	0
BGC0002678	pyochelin	NRP	0	0	0	0	0	0	0	1	0	1	0	2	0	0	0	2	2	0	0	1	0	1	2	0	0	0	0	0	0	1	0	0	0	2	3	0	0	0	0	0	0	1	0	1	0	0	0
BGC0001091	corallopyronin	NRP	1	1	0	0	1	1	0	0	1	0	2	1	0	0	0	0	2	0	0	1	1	1	3	1	0	1	0	0	0	0	0	3	0	2	2	0	0	0	2	1	0	1	0	0	1	0	0
BGC0000950	mureidomycin A, mureidomycin B, napsamycin A, napsamycin B, napsamycin C, napsamycin D	NRP	0	0	0	0	1	1	0	1	1	0	0	1	1	0	0	1	4	0	1	0	0	0	1	1	0	0	0	0	0	0	0	1	0	2	4	0	0	1	1	0	1	0	0	1	0	0	0
BGC0001103	mycosubtilin	NRP	0	0	0	0	0	1	0	4	1	2	2	0	0	0	0	2	2	0	1	1	0	0	1	1	0	0	0	0	0	5	1	4	0	1	1	0	0	1	0	0	0	0	1	1	0	0	0
BGC0001111	rhizopodin	NRP	2	0	0	0	1	0	0	0	2	0	2	0	0	0	0	1	1	0	0	2	0	0	2	2	0	1	0	1	0	0	0	3	0	2	1	0	0	0	1	1	2	0	3	0	0	0	0
BGC0001816	valactamide A	NRP	1	0	0	0	0	1	0	0	1	0	2	1	0	0	0	2	2	1	2	1	1	0	1	0	0	0	1	1	0	1	0	4	0	0	0	1	0	0	0	1	2	0	1	0	0	0	0
BGC0001614	hassallidin E	NRP	0	0	0	0	0	2	0	0	0	1	1	0	1	0	0	2	1	0	1	2	0	2	5	0	1	3	0	0	0	0	0	4	0	0	2	0	0	0	0	0	0	0	0	0	0	0	0
BGC0002492	myxochelin A, myxochelin B	NRP	0	0	0	0	0	0	0	0	0	0	3	0	0	0	0	1	1	0	0	0	1	0	0	0	0	0	0	1	0	3	0	2	0	4	2	0	0	0	1	2	0	0	0	0	2	0	1
BGC0000305	arthrofactin A	NRP	2	0	0	0	0	0	0	0	0	0	0	1	0	1	0	1	3	0	1	0	1	0	1	1	0	0	0	0	1	0	0	2	0	2	0	0	0	0	0	0	3	0	1	0	0	0	0
BGC0001667	microcystin-FR, microcystin-LA, microcystin-LAba, microcystin-LL, microcystin-LM, microcystin-LR, microcystin-LV	NRP	0	0	0	0	0	2	0	0	0	0	4	1	0	0	0	3	3	1	1	0	0	1	4	0	0	0	0	0	1	2	1	2	0	0	0	0	0	0	0	2	2	0	1	0	0	0	0
BGC0002046	lobatamide A	NRP	2	1	0	0	1	2	0	0	2	0	1	2	0	0	0	2	5	1	1	0	0	1	2	0	0	0	0	0	0	2	0	4	0	2	0	0	0	0	0	0	0	0	1	0	0	0	0
BGC0002378	coprisamide C, coprisamide D	NRP	0	0	0	0	0	0	0	1	0	2	0	0	0	0	0	0	3	0	0	2	0	2	0	0	0	0	0	0	0	2	0	2	0	2	4	0	0	1	0	1	2	1	1	0	3	0	1
BGC0001650	Le-pyrrolopyrazines	NRP	0	0	0	0	0	0	0	0	0	1	1	0	0	0	0	0	1	0	1	0	0	0	1	0	0	0	1	0	0	1	0	1	0	2	1	0	0	0	2	2	0	1	0	0	0	0	0
BGC0002059	spliceostatin L, spliceostatin M	NRP	1	0	0	0	3	0	0	0	0	2	4	0	0	0	0	1	2	2	1	0	0	0	0	1	0	1	0	0	0	2	0	2	0	2	0	0	0	0	1	1	0	0	2	0	0	0	0
BGC0000970	chondrochloren A	NRP	2	0	0	0	1	0	0	0	1	0	1	3	0	0	0	0	3	0	0	1	1	0	1	1	0	1	0	0	0	1	0	1	0	1	2	0	0	0	1	1	1	3	3	0	0	0	0
BGC0001790	sulfazecin	NRP	1	0	0	1	2	1	0	1	0	1	2	0	0	0	0	2	2	1	0	0	0	1	0	0	0	0	1	0	0	1	0	2	0	2	1	0	0	0	1	0	2	1	2	1	1	0	0
BGC0000976	curacin A	NRP	0	0	0	0	1	1	0	0	0	0	1	0	0	0	0	0	6	1	2	1	1	3	3	1	1	3	0	0	0	2	0	1	0	0	1	0	0	0	0	2	1	1	0	0	1	0	0
BGC0001515	aspercryptins	NRP	0	0	0	0	0	1	0	0	0	0	4	2	0	0	0	2	2	0	1	2	0	0	4	0	2	0	0	1	0	3	0	0	0	1	1	0	0	0	1	0	0	1	3	0	0	0	0
BGC0000298	aeruginosin 98-A, aeruginosin 98-B, aeruginosin 98-C	NRP	0	0	0	0	1	0	1	1	0	1	0	1	0	0	0	1	5	1	0	1	0	0	3	1	1	0	0	0	0	1	0	3	0	0	0	0	0	0	0	0	2	1	0	0	0	0	0
BGC0001031	oocydin A	NRP	1	0	0	0	0	2	0	0	0	0	3	0	0	0	0	3	3	1	1	0	1	2	4	0	0	0	0	0	0	1	0	6	0	0	1	0	0	0	0	0	2	0	2	0	0	0	0
BGC0002297	MC-HphHph, MC-HphHty, MC-LHph, MC-LHty, MC-LR	NRP	0	0	0	0	1	0	0	0	0	1	2	1	0	0	0	1	6	1	0	1	0	1	3	1	0	2	0	1	0	2	0	4	0	1	1	0	0	0	0	0	1	0	1	0	0	0	0
BGC0000359	fuscachelin A, fuscachelin B, fuscachelin C	NRP	0	0	0	0	0	0	0	0	0	0	3	0	0	0	0	0	1	0	1	0	1	0	3	0	0	0	1	0	0	3	0	1	0	5	5	0	0	0	2	0	0	0	0	1	2	0	1
BGC0000329	corpeptin A, corpeptin B	NRP	1	0	0	0	0	1	0	1	1	1	1	1	0	0	1	0	0	0	2	1	1	0	0	1	0	0	0	1	1	0	0	0	1	1	1	0	0	0	1	0	0	1	0	0	2	0	0
BGC0001216	splenocin C	NRP	0	0	0	0	0	0	0	0	1	0	2	2	0	0	0	1	2	3	0	0	0	0	1	0	0	1	0	0	0	1	0	1	0	2	3	0	0	0	0	0	0	1	0	1	3	0	0
BGC0001032	oocydin A	NRP	1	0	0	0	0	1	0	0	0	0	0	0	0	0	0	3	4	0	0	3	1	1	4	2	0	1	0	0	0	2	0	7	0	3	1	0	0	0	0	0	0	0	1	0	0	0	0
BGC0000367	gramicidin	NRP	0	0	0	0	0	0	0	1	2	1	2	0	0	0	2	3	5	0	0	3	0	1	4	1	0	0	0	0	0	1	0	6	0	0	1	0	0	1	1	0	0	0	0	0	0	0	0
BGC0001110	irciniastatin B, psymberin	NRP	0	1	0	1	0	2	0	1	0	1	1	0	0	0	0	2	3	0	1	2	1	2	2	0	0	0	0	1	1	1	0	4	1	1	0	0	0	0	1	0	2	1	2	0	2	0	1
BGC0001967	acyldepsipeptide 1	NRP	0	0	0	0	0	0	0	1	0	1	0	1	0	0	0	0	2	0	0	0	1	1	2	0	0	0	0	0	0	1	0	4	0	7	5	0	0	0	2	0	0	1	1	1	1	0	0
BGC0002296	vatiamide A, vatiamide B, vatiamide C, vatiamide D, vatiamide E, vatiamide F	NRP	0	0	0	0	1	2	0	0	1	0	4	1	0	0	0	1	3	1	1	0	2	1	4	0	0	0	0	0	0	0	0	4	0	0	1	0	0	0	0	0	3	1	0	0	0	0	0
BGC0001429	myxochromide S1	NRP	1	0	0	1	0	0	0	1	0	2	0	0	0	0	0	0	1	0	2	1	1	0	0	2	0	0	0	1	0	1	0	1	1	4	1	0	0	0	1	1	3	0	1	2	2	0	1
BGC0000435	syringafactin	NRP	2	0	0	0	1	1	0	1	1	1	1	1	0	0	0	1	1	0	1	0	0	0	2	1	0	0	1	0	0	1	0	2	1	1	1	0	0	0	1	0	2	0	1	0	1	0	1
BGC0000349	erythrochelin	NRP	0	0	0	0	0	1	0	1	0	2	1	1	1	0	0	0	1	0	2	1	1	1	2	1	0	0	0	0	0	2	0	1	0	4	5	0	0	0	0	1	0	1	0	2	3	0	1
BGC0000971	cinnabaramide A	NRP	0	0	0	0	0	0	0	0	0	1	2	3	1	0	1	1	2	1	1	0	3	2	0	0	0	0	0	0	0	3	0	0	0	3	3	0	0	0	0	2	1	0	0	0	1	0	0
BGC0000403	pelgipeptin	NRP	2	0	0	0	0	1	0	1	2	2	2	0	0	0	0	1	3	0	0	0	0	0	3	0	0	2	0	0	1	1	0	5	0	0	1	0	0	0	2	1	2	1	1	0	0	0	0
BGC0001020	muraymycin C1	NRP	0	0	0	0	0	1	0	1	1	1	1	1	0	0	0	1	3	1	0	1	0	0	0	0	0	1	0	0	0	4	0	2	0	1	2	0	0	0	1	0	0	1	2	0	0	0	0
BGC0001025	myxovirescin A1	NRP	1	0	0	0	1	0	0	0	0	0	2	1	0	0	1	0	4	1	0	1	0	1	2	1	0	1	0	0	0	1	0	3	0	2	1	0	0	0	0	1	2	2	1	1	1	0	0
BGC0002564	megapolibactin A, megapolibactin Acyc, megapolibactin B, megapolibactin Bcyc, megapolibactin C, megapolibactin D, megapolibactin E, megapolibactin F	NRP	2	0	0	0	0	1	0	1	0	1	0	1	0	0	0	0	2	0	0	0	0	0	1	1	0	0	1	0	0	1	0	2	0	0	0	0	0	0	0	0	0	0	2	0	0	0	0
BGC0000969	chondramide A	NRP	0	0	0	0	1	1	0	0	0	1	2	2	0	0	0	0	2	0	1	0	0	1	3	0	0	0	0	0	0	0	0	3	0	0	2	0	0	0	0	1	3	1	2	1	1	0	0
BGC0001791	sunshinamide	NRP	0	0	0	1	0	0	0	1	1	1	1	1	0	0	0	1	0	0	0	1	1	0	4	0	0	0	0	0	1	2	0	5	1	1	1	0	0	0	3	3	2	0	1	0	1	0	0
BGC0002002	1,6-phenazinedimethanol, fontizine A	NRP	1	0	0	0	0	1	0	0	0	0	2	2	0	0	0	1	4	0	0	1	0	1	1	0	0	0	1	0	0	0	0	3	0	0	0	0	0	0	1	0	0	0	1	0	0	0	0
BGC0000312	bassianolide	NRP	1	0	0	0	1	0	0	1	0	3	0	0	0	0	1	0	1	0	0	0	1	1	2	0	0	0	0	0	0	1	0	2	0	0	0	0	0	0	0	3	0	0	2	1	2	0	0
BGC0001919	neoantimycin	NRP	0	0	0	0	0	0	0	1	1	1	1	1	0	0	0	1	1	0	0	0	1	0	0	0	0	0	0	0	0	2	0	2	0	3	3	0	1	0	0	1	1	0	3	1	1	0	0
BGC0001329	rakicidin D	NRP	1	0	0	0	0	0	0	1	0	0	2	1	0	0	0	0	2	1	1	0	0	1	0	0	0	0	0	0	0	1	0	3	0	1	4	0	0	0	1	1	0	0	3	0	2	0	0
BGC0001147	congocidine, disgocidine, distamycin	NRP	2	1	0	1	0	0	0	2	0	1	3	1	0	0	0	0	5	2	2	1	1	0	0	0	0	1	0	0	0	0	1	2	0	2	1	1	0	0	1	0	1	0	1	1	0	0	0
BGC0000961	bactobolin	NRP	2	1	0	0	0	0	0	0	0	1	0	0	0	0	0	1	3	0	0	0	0	1	2	2	0	0	0	0	0	3	0	1	0	3	3	0	0	0	0	1	2	3	4	0	0	0	0
BGC0002410	frankobactin A1, frankobactin A2, frankobactin A3, frankobactin B1, frankobactin B2, frankobactin B3, frankobactin C1	NRP	1	0	0	0	0	0	0	2	0	3	1	1	0	0	0	0	2	1	1	0	1	1	0	1	0	0	1	0	0	1	0	3	0	4	2	0	0	0	1	0	1	0	1	1	1	0	1
BGC0002509	capsimycin, clifednamide A, combamide A, frontalamide A, montamide A	NRP	1	1	0	0	1	1	0	1	0	2	1	2	1	0	1	0	3	1	1	1	1	1	1	1	0	0	1	0	1	2	0	2	1	1	2	0	0	0	1	1	1	2	1	1	1	0	0
BGC0002082	sesbanimide C, sesbanimide E, sesbanimide F	NRP	3	1	0	0	1	0	0	0	0	1	2	2	0	0	0	1	3	1	1	1	0	0	4	0	0	0	1	0	0	0	0	4	0	1	1	0	0	0	1	0	2	0	1	0	0	0	0
BGC0001033	paenilamicin, paenilamicin A2, paenilamicin B1, paenilamicin B2	NRP	1	0	0	0	1	0	0	0	0	0	4	2	0	0	0	0	6	1	2	2	0	2	3	1	0	1	0	0	0	1	0	6	0	0	1	0	0	0	1	0	0	2	2	0	0	0	0
BGC0001536	brevicidine	NRP	1	0	0	0	0	0	1	1	0	1	1	0	0	0	0	1	4	1	1	2	2	0	3	1	0	0	1	0	0	1	1	3	0	1	1	0	0	0	0	0	1	2	1	0	1	0	2
BGC0001414	griselimycin	NRP	1	0	0	0	1	1	0	1	1	2	0	2	2	0	0	1	3	0	0	1	0	0	0	1	0	0	0	0	0	0	0	3	0	2	1	0	0	0	1	0	3	0	0	1	1	0	0
BGC0000374	hormaomycin, hormaomycin A1, hormaomycin A2, hormaomycin A3, hormaomycin A4, hormaomycin A5, hormaomycin A6	NRP	0	0	0	0	2	1	0	1	0	1	3	1	0	0	0	2	3	1	2	0	2	2	0	0	0	0	1	0	0	0	0	1	0	1	2	0	0	0	0	0	1	0	0	2	2	0	0
BGC0001230	desmethylsalinamide C, desmethylsalinamide E, salinamide A, salinamide B, salinamide C, salinamide D, salinamide E, salinamide F	NRP	0	1	0	0	1	4	0	1	0	1	3	0	0	0	0	1	1	1	0	1	0	0	0	0	1	0	0	0	0	1	0	3	0	6	2	0	0	0	0	2	3	1	2	0	1	0	0
BGC0000327	netropsin	NRP	3	0	0	1	0	0	0	3	0	4	2	0	0	0	1	1	2	2	0	1	0	1	1	1	0	0	0	1	0	1	0	4	1	2	2	0	0	0	1	0	2	1	2	0	0	0	0
BGC0002475	enantio-pyochelin	NRP	0	0	0	0	0	0	0	1	0	2	0	1	0	0	0	0	1	0	1	0	0	0	2	0	0	0	0	0	0	1	0	1	0	1	0	0	0	0	0	0	0	0	1	0	9	0	0
BGC0000990	epothilone	NRP	2	0	0	0	1	0	0	0	0	1	0	0	0	0	1	3	2	0	1	0	2	1	0	0	0	0	0	0	0	2	1	0	0	2	2	0	0	0	1	2	0	0	1	0	4	0	0
BGC0001038	pyralomicin 1a	NRP	3	0	0	0	0	0	0	1	0	0	1	2	0	0	0	2	3	0	0	0	1	1	2	0	0	0	0	2	0	1	0	3	0	2	2	0	0	0	0	2	0	0	1	0	1	0	0
BGC0001620	ilamycin B1, ilamycin B2, ilamycin C1, ilamycin C2, ilamycin D, ilamycin E1	NRP	1	1	0	0	0	1	0	1	1	1	2	1	0	0	0	0	3	0	1	1	1	1	0	0	0	0	0	0	0	2	0	2	0	5	3	0	0	0	1	0	0	1	0	0	1	0	0
BGC0002350	bleomycin A2, bleomycin B2	NRP	2	0	0	0	0	0	0	4	0	1	3	0	0	0	0	0	3	0	0	0	1	1	0	1	0	0	0	1	0	2	0	3	0	2	3	0	0	0	1	1	0	0	1	3	1	0	0
BGC0002288	ashimide A, ashimide B, ashimides A, B	NRP	0	0	0	0	1	1	0	4	0	2	1	2	0	0	0	3	2	1	0	1	0	2	1	0	0	0	0	0	0	1	0	2	0	3	4	0	1	0	2	1	0	0	0	0	1	0	0
BGC0000337	destruxin A	NRP	0	0	1	0	1	0	0	2	0	1	3	0	0	0	0	1	4	1	0	2	0	1	5	0	0	0	0	0	0	0	1	6	0	0	0	0	0	0	0	1	1	2	1	0	0	0	0
BGC0001561	curacomycin	NRP	1	1	0	1	0	1	0	1	1	2	0	1	0	0	1	1	3	0	1	0	1	0	1	1	0	0	1	0	0	1	1	1	1	3	1	0	1	0	1	1	1	2	1	0	2	1	1
BGC0001047	syringolin A	NRP	2	0	0	0	0	0	0	1	1	1	2	2	0	0	0	1	0	0	2	2	1	0	0	1	0	0	0	0	2	2	0	2	1	1	2	1	0	1	0	2	1	1	2	0	1	0	1
BGC0001122	dihydroisoflavipucine, isoflavipucine	NRP	1	1	0	1	1	1	0	1	0	1	1	1	0	0	0	1	4	0	1	1	1	0	1	2	0	1	0	0	1	1	0	4	1	1	1	1	0	0	1	2	1	0	2	1	1	0	1
BGC0001952	minutissamide A, minutissamide C, minutissamide D	NRP	1	0	0	1	1	2	0	1	2	0	0	2	0	0	1	4	3	0	2	1	0	3	4	0	0	1	0	0	0	1	0	3	0	0	1	0	0	0	0	1	0	2	2	0	1	0	0
BGC0001001	jamaicamide A, jamaicamide B, jamaicamide C	NRP	1	0	0	0	3	1	0	1	0	0	3	0	0	0	0	3	2	0	1	0	1	0	4	0	1	0	0	0	1	2	0	3	0	0	1	0	0	0	1	1	1	1	0	0	1	0	0
BGC0000988	epothilone B	NRP	2	0	0	0	1	2	0	1	0	1	2	1	0	0	0	1	3	0	1	1	0	1	2	0	0	0	0	1	0	0	0	4	0	2	3	0	0	0	1	0	3	1	2	0	2	0	0
BGC0002687	massiliachelin	NRP	1	0	0	1	0	0	0	2	0	2	1	1	1	0	0	0	3	1	1	0	0	0	1	1	0	0	0	1	0	0	1	4	1	1	0	0	1	1	2	0	2	0	0	0	2	0	0
BGC0001331	BE-43547A1, BE-43547A2, BE-43547B1, BE-43547B2, BE-43547B3, BE-43547C1, BE-43547C2	NRP	0	1	0	0	0	0	0	0	1	0	3	1	0	0	0	0	1	2	1	1	0	1	1	1	0	0	1	0	0	1	0	2	0	2	2	0	0	0	0	1	3	0	0	2	0	0	0
BGC0001672	monobactam	NRP	0	0	0	0	1	2	0	1	0	2	1	1	0	0	0	3	3	0	0	0	0	2	3	0	3	1	0	0	1	2	0	3	0	0	0	0	0	0	0	0	0	2	1	0	1	0	0
BGC0001017	microcystin LR	NRP	0	0	0	0	1	2	0	1	0	1	6	1	0	0	1	0	5	0	1	2	0	1	5	0	1	0	0	0	0	1	0	3	1	0	2	0	0	0	1	1	0	0	0	0	0	0	0
BGC0001801	2-hydroxyphenylthiazoline enantiopyochelin, isopyochelin, thiazostatin, watasemycin A, watasemycin B	NRP	0	0	0	0	0	0	0	1	1	3	1	1	0	0	0	2	2	1	2	0	1	0	0	1	0	0	0	0	1	2	0	2	1	2	3	0	0	1	2	1	1	0	2	0	2	1	1
BGC0002413	frederiksenibactin	NRP	0	0	0	0	0	0	0	1	1	2	1	1	1	1	0	0	0	1	2	0	0	0	1	0	1	0	1	0	0	0	0	0	1	0	0	0	0	0	0	0	0	0	1	0	0	1	0
BGC0001089	bacillaene	NRP	1	1	0	0	1	2	0	0	1	0	1	1	1	2	0	3	6	0	0	1	0	2	3	0	0	0	0	1	0	3	0	4	0	2	1	0	0	0	0	1	1	0	1	1	0	0	0
BGC0002287	leuvalin, mutanocyclin, tyrvalin	NRP	0	0	1	1	1	2	0	3	1	1	1	1	1	1	1	2	1	1	1	1	1	1	1	0	1	0	1	1	0	1	0	3	1	1	1	1	1	0	2	1	1	1	1	1	1	1	1
BGC0001211	albachelin	NRP	0	0	0	0	1	0	0	2	0	3	3	1	0	0	0	0	3	0	1	2	2	1	0	0	0	0	0	0	1	0	0	2	0	3	2	0	0	0	1	0	1	1	2	1	1	0	1
BGC0001502	amonabactin P 750	NRP	0	0	0	0	0	0	0	0	0	0	2	0	0	0	0	0	1	2	1	1	0	0	1	0	0	0	0	0	0	1	0	6	1	0	3	0	0	0	0	3	0	0	0	0	2	0	0
BGC0001968	cadaside A, cadaside B	NRP	1	2	0	0	0	1	0	1	0	2	1	2	0	0	0	0	2	0	1	3	1	2	1	1	0	0	0	0	0	4	0	2	0	3	3	0	0	0	1	1	1	0	0	0	2	0	0
BGC0001148	pheganomycin	NRP	0	0	0	0	0	2	0	2	1	0	1	0	0	0	0	1	5	1	1	0	1	3	1	1	0	0	0	1	0	1	0	1	0	5	3	0	0	0	2	1	1	0	2	0	1	0	0
BGC0002411	cyanochelin A	NRP	0	0	0	0	0	0	0	2	0	2	5	0	0	0	0	4	6	0	2	0	0	0	6	0	0	1	0	2	0	1	0	4	0	0	0	1	0	0	0	0	2	0	1	0	0	0	0
BGC0000313	beauvericin	NRP	2	0	0	0	0	0	0	2	1	1	0	0	0	0	0	2	1	0	1	0	2	1	1	0	0	0	0	3	0	2	0	2	0	1	1	0	0	0	1	3	2	1	1	2	2	1	0
BGC0002565	plantaribactin	NRP	1	0	0	0	0	2	0	2	1	0	1	2	0	0	0	0	1	0	0	0	1	0	1	0	0	1	0	0	0	0	0	1	0	2	2	0	0	0	0	0	0	1	1	0	1	0	0
BGC0001970	malyngamide C acetate	NRP	0	0	0	0	0	1	0	0	0	0	5	1	0	0	0	6	5	1	0	2	1	0	3	1	2	1	0	0	0	1	0	3	0	0	0	0	0	0	0	0	4	2	1	0	0	0	0
BGC0000999	heat-stable antifungal factor	NRP	1	0	0	0	0	0	0	1	0	1	4	1	1	0	0	0	2	0	1	1	1	3	0	0	0	0	1	1	1	2	0	3	0	3	3	0	1	0	1	2	0	0	1	1	2	0	1
BGC0002329	trinickiabactin	NRP	1	0	0	0	0	0	0	2	2	0	1	1	1	0	0	1	3	0	1	0	1	2	1	1	0	0	1	0	0	3	0	1	0	1	3	0	0	0	1	0	2	1	1	1	1	0	0
BGC0001332	microtermolide A	NRP	0	0	0	0	2	0	0	0	0	1	3	1	0	0	1	0	3	0	1	1	2	1	0	0	0	1	0	0	0	3	0	1	0	4	4	0	0	0	1	0	2	0	0	3	3	0	0
BGC0002293	ohmyungsamycin A, ohmyungsamycin B	NRP	1	0	0	0	1	1	0	0	0	0	0	0	0	0	0	1	4	1	0	0	1	1	3	1	0	0	1	1	0	3	0	1	0	4	4	0	0	0	0	1	1	1	2	1	2	0	0
BGC0001052	tirandamycin	NRP	1	0	0	0	1	0	0	2	0	2	3	0	1	0	0	1	3	0	1	1	0	3	0	2	0	0	0	0	0	2	0	2	0	5	2	0	0	0	2	2	1	0	1	1	2	0	0
BGC0000954	ajudazol A	NRP	0	0	0	0	1	0	0	1	0	0	3	1	0	0	0	1	5	0	0	2	1	1	3	0	0	0	0	0	0	0	0	4	0	3	3	0	0	0	0	0	2	0	1	0	0	0	0
BGC0001845	alpiniamide	NRP	0	0	0	0	1	0	0	1	0	2	3	0	0	0	0	0	3	0	1	0	1	0	2	0	0	0	0	1	0	4	0	0	0	5	6	0	0	0	1	0	0	1	1	3	2	0	0
BGC0002055	mycalamide A	NRP	0	1	0	0	0	2	0	0	0	0	3	1	1	0	0	1	4	2	1	2	0	2	6	1	0	2	0	0	0	2	0	4	0	0	0	0	0	0	0	0	3	0	2	0	0	0	0
BGC0001461	nogabecin	NRP	0	0	0	0	0	0	0	4	0	2	0	0	0	0	0	0	2	1	0	0	0	0	0	0	0	0	0	0	0	2	0	1	0	2	5	0	0	0	1	0	0	0	3	1	3	0	1
BGC0001327	rakicidin A, rakicidin B	NRP	0	0	0	0	0	0	0	3	0	1	2	1	2	0	0	1	3	2	1	0	0	0	1	2	0	0	0	0	0	1	0	1	0	6	2	0	0	0	0	2	1	0	1	2	2	0	1
BGC0000466	yatakemycin	NRP	0	1	0	0	0	1	0	2	0	1	2	0	0	0	0	0	2	0	0	2	0	0	3	0	0	0	0	1	0	0	0	3	0	2	1	0	0	0	0	0	0	0	1	0	0	0	0
BGC0001695	neoantimycin	NRP	1	0	0	0	0	1	0	1	0	1	3	1	0	0	0	1	5	0	1	2	2	1	1	0	0	1	0	1	0	1	0	4	0	2	2	0	0	0	0	3	0	0	2	2	1	0	0
BGC0002068	labrenzin	NRP	2	0	0	0	0	2	0	0	1	0	4	1	0	0	0	2	3	0	0	1	0	2	4	2	1	2	0	0	0	1	0	7	0	0	3	0	0	0	0	0	1	1	2	0	0	0	0
BGC0002548	bananamide D, bananamide E, bananamide F, bananamide G	NRP	1	1	0	1	1	0	0	1	0	2	1	1	0	0	0	0	0	1	0	0	1	0	1	0	0	0	1	0	0	1	0	3	1	0	1	1	0	0	1	1	1	1	0	1	2	1	1
BGC0001628	JBIR-78, JBIR-95	NRP	2	0	0	0	2	1	0	1	0	0	3	1	1	0	0	2	4	0	1	1	2	2	2	0	0	0	0	1	0	1	1	1	0	4	5	1	0	0	0	1	1	0	1	2	2	0	0
BGC0000985	dehydrodidemnin B (aplidine), didemnin B, didemnin X, didemnin Y, nordidemnin B	NRP	3	0	0	0	0	1	0	0	0	0	1	0	2	0	0	1	4	0	3	2	2	0	3	0	1	1	0	0	0	1	0	4	0	0	3	0	0	0	0	0	2	2	3	0	1	0	0
BGC0001069	chivosazol	NRP	3	0	0	0	0	0	0	0	0	0	4	2	0	0	0	2	6	1	0	0	1	1	1	1	0	0	0	0	0	0	0	5	0	3	4	0	0	0	1	1	2	2	1	0	1	0	0
BGC0001796	tauramamide	NRP	0	0	0	0	2	1	0	0	0	1	2	1	0	1	0	2	1	2	2	2	1	1	3	0	0	2	0	0	0	2	0	5	1	0	0	0	0	0	1	0	0	1	2	0	0	0	1
BGC0001582	ecumicin	NRP	1	0	0	0	0	1	0	2	0	2	5	4	1	0	0	0	2	0	1	0	2	4	0	0	0	0	1	1	0	2	0	1	0	5	2	0	0	0	2	0	0	1	1	1	3	0	0
BGC0002421	malleobactin LB400	NRP	2	0	0	0	2	0	0	0	0	2	1	0	0	0	0	0	2	0	1	2	0	0	0	0	0	1	0	0	0	2	0	2	0	3	2	0	0	0	2	0	3	2	3	0	1	0	0
BGC0000145	salinosporamide A	NRP	0	0	0	0	0	0	0	2	0	0	5	2	1	0	0	0	1	1	0	0	2	1	1	0	0	0	0	1	0	0	0	1	0	3	2	0	0	0	3	2	1	1	1	0	1	0	0
BGC0002198	nanangelenin B, terreazepine	NRP	1	0	0	0	2	0	0	0	0	0	0	1	0	0	0	0	2	0	0	0	0	0	4	0	1	0	0	0	0	1	0	6	0	0	2	0	0	0	1	1	5	1	0	0	1	0	0
BGC0001019	microsclerodermin M	NRP	1	0	0	0	1	1	0	2	0	2	3	2	1	0	1	1	2	1	0	0	1	0	2	2	0	0	0	1	0	1	0	6	0	3	2	0	0	0	0	0	2	1	0	0	1	0	1
BGC0001715	octapeptin C4	NRP	0	0	0	0	1	1	0	3	0	3	1	0	1	0	0	2	2	0	0	1	1	0	4	0	0	1	0	1	1	1	0	3	1	1	4	0	0	0	0	1	0	2	2	1	1	0	0
BGC0001102	malleilactone	NRP	0	0	0	0	1	0	0	1	1	2	2	0	0	1	0	3	4	3	1	1	0	1	0	1	0	1	1	0	1	1	0	3	0	3	3	0	0	0	1	0	1	2	0	1	1	0	0
BGC0001611	guangnanmycin	NRP	3	0	0	0	2	1	0	0	2	1	1	0	0	0	0	1	2	2	3	1	1	1	1	0	1	0	0	0	0	0	0	3	0	2	3	0	0	0	1	1	0	1	0	0	1	0	0
BGC0001427	myxochromide A	NRP	1	1	0	1	1	1	0	2	0	2	0	0	0	0	0	0	1	2	0	1	1	0	0	1	0	0	2	1	1	1	1	1	0	5	2	0	0	1	2	1	2	1	0	0	2	1	1
BGC0002092	stechlisin B2, stechlisin C3, stechlisin D3, stechlisin E2, stechlisin F, tensin	NRP	3	1	0	0	1	1	0	1	0	3	0	1	1	0	0	2	2	0	1	1	0	0	0	0	0	0	1	0	1	2	0	1	0	3	0	0	0	0	1	0	0	1	1	0	2	0	1
BGC0000323	cichofactin A, cichofactin B	NRP	1	1	0	0	2	0	1	1	0	2	2	3	1	0	0	1	3	1	1	2	1	0	0	1	0	0	1	0	0	1	0	3	1	0	2	0	0	0	1	1	1	1	0	0	2	0	1
BGC0000333	cyclomarin D	NRP	1	0	0	0	1	1	0	2	0	3	2	1	0	0	0	1	2	1	2	1	0	0	2	0	0	0	0	0	0	1	0	2	0	4	2	0	0	0	0	0	0	1	2	1	0	0	1
BGC0002408	malleobactin X	NRP	2	0	0	0	2	0	0	1	0	2	2	0	0	0	0	3	2	0	0	1	1	1	0	1	0	0	0	0	1	1	0	1	0	1	2	0	0	0	2	1	0	1	2	0	1	0	0
BGC0000381	lichenysin	NRP	1	0	0	0	0	1	0	2	0	0	2	0	0	0	0	0	2	0	0	2	0	3	3	1	0	0	0	0	1	7	0	3	0	2	1	0	0	0	0	0	5	0	0	0	2	0	0
BGC0000392	mirubactin	NRP	0	0	0	0	0	0	0	2	1	0	3	1	0	0	0	0	3	0	0	1	2	0	1	0	0	0	0	1	0	2	0	1	0	4	5	0	0	0	3	2	0	0	2	1	4	0	0
BGC0001999	gramibactin	NRP	1	0	0	0	0	3	0	1	1	2	0	0	0	0	0	0	3	0	0	1	0	0	2	2	0	0	0	1	0	2	0	1	0	3	3	0	0	0	0	0	2	3	2	0	0	0	1
BGC0001034	pellasoren, pellasoren B	NRP	2	0	0	0	1	1	0	1	0	1	2	0	0	0	0	2	2	1	0	0	3	2	2	1	0	1	0	0	0	1	0	2	0	4	2	0	0	0	1	1	0	1	2	1	2	0	1
BGC0001090	bacillomycin D	NRP	2	0	0	0	1	0	0	2	0	2	5	0	0	0	0	0	2	2	0	1	2	1	2	0	0	0	0	0	0	5	0	5	1	2	2	0	0	0	1	0	2	0	0	0	1	0	1
BGC0000376	JBIR-34, JBIR-35	NRP	2	1	0	1	0	0	0	1	0	1	1	2	1	0	0	1	4	0	0	0	1	2	3	1	0	0	0	1	0	3	0	3	0	5	2	0	0	0	0	0	0	1	1	3	2	0	1
BGC0001231	microsclerodermin	NRP	2	0	0	0	1	0	0	0	0	0	1	0	0	0	0	1	6	0	0	0	1	1	3	1	0	0	0	1	0	0	0	5	0	2	3	0	0	0	1	0	0	0	2	1	0	0	0
BGC0000388	mannopeptimycin	NRP	0	2	0	1	2	1	0	1	0	2	0	0	1	0	0	0	1	1	1	1	0	2	1	1	0	0	0	0	0	2	0	5	0	4	3	0	0	1	2	0	4	0	1	2	1	0	0
BGC0001426	myxochromide A	NRP	2	0	0	2	1	1	0	3	0	2	1	2	0	0	0	0	3	0	0	0	2	1	0	1	0	1	1	0	0	3	0	2	1	3	2	0	0	0	2	1	1	0	2	0	2	1	2
BGC0000424	serobactin A, serobactin B, serobactin C	NRP	1	0	0	0	0	0	0	0	0	0	2	1	1	0	0	3	2	0	0	2	0	0	2	1	0	1	0	1	1	0	0	2	0	1	1	1	0	0	1	1	1	2	1	0	1	0	1
BGC0000300	amychelin	NRP	1	2	0	0	0	0	0	0	0	1	0	1	0	0	0	0	2	0	1	0	3	0	1	2	0	0	0	0	0	3	0	3	0	5	2	0	0	0	0	1	1	2	3	2	2	0	1
BGC0000336	daptomycin	NRP	3	0	0	0	2	0	0	0	1	0	2	1	0	0	0	1	2	1	2	0	1	2	2	0	0	0	1	0	0	4	0	2	1	4	4	0	0	0	0	1	1	0	1	1	0	1	0
BGC0000458	viomycin	NRP	1	0	0	0	0	0	0	1	0	2	2	2	0	1	0	0	3	1	2	3	2	1	0	1	0	0	0	1	1	1	0	4	0	3	3	0	0	0	1	1	2	0	1	1	1	0	0
BGC0001751	pyxipyrrolone A, pyxipyrrolone B	NRP	1	1	0	0	1	0	0	0	0	0	2	1	0	0	0	1	6	1	2	2	1	1	0	2	0	1	0	0	0	1	0	4	0	7	1	0	0	0	1	2	1	0	2	0	1	0	0
BGC0000893	chloramphenicol	NRP	1	0	0	1	1	1	0	1	0	1	3	1	0	0	0	1	2	2	2	2	2	1	2	0	0	2	0	1	0	0	0	1	0	3	5	0	0	0	3	2	0	0	1	1	1	0	0
BGC0000995	FR901464	NRP	2	1	1	0	2	1	0	0	1	0	3	1	0	0	0	2	7	1	0	2	0	2	5	0	0	1	0	1	0	1	0	3	0	2	1	0	0	0	0	0	1	1	2	0	0	0	0
BGC0001063	undecylprodigiosin	NRP	0	0	0	1	3	2	0	4	0	3	1	0	0	0	0	1	11	0	1	0	0	6	2	1	0	0	0	0	0	1	0	3	0	1	1	0	0	0	1	0	1	0	0	0	0	0	1
BGC0001532	bogorol A	NRP	0	0	0	0	1	1	0	0	0	1	3	2	0	0	0	2	4	0	1	0	0	2	4	1	1	1	0	0	0	5	0	5	1	0	0	0	0	0	0	0	2	0	2	0	0	0	1
BGC0000966	caerulomycin A	NRP	1	0	0	1	1	0	0	3	1	2	1	0	0	0	0	0	1	0	2	1	1	1	2	0	1	0	0	1	2	2	0	3	0	2	1	0	0	0	4	0	2	0	3	0	1	1	0
BGC0000326	isocomplestatin	NRP	3	0	0	0	0	0	0	4	0	2	1	1	1	0	0	0	3	0	0	2	1	0	4	1	0	0	0	1	1	0	0	1	1	6	4	0	0	1	2	0	0	0	3	0	2	0	0
BGC0002422	histicorrugatin	NRP	1	0	0	0	2	1	0	0	0	2	1	0	0	0	0	0	1	0	0	1	1	1	0	1	0	1	0	0	0	0	0	1	0	0	1	0	0	0	1	0	0	0	1	0	0	0	1
BGC0001368	JBIR-126	NRP	0	0	0	0	1	2	0	2	0	2	1	0	0	0	0	0	3	1	0	2	1	1	1	1	0	0	0	1	0	2	0	2	0	3	1	0	0	0	1	2	0	1	1	1	0	0	1
BGC0001014	micacocidin	NRP	0	0	1	1	0	0	0	4	2	3	0	0	0	0	0	2	3	0	0	1	1	2	1	1	0	1	0	0	1	0	0	2	1	2	2	1	0	0	3	2	1	1	0	0	0	0	0
BGC0001330	BE-43547A1, BE-43547A2, BE-43547B1, BE-43547B2, BE-43547B3, BE-43547C1, BE-43547C2	NRP	1	0	0	0	1	0	0	1	1	0	3	0	0	0	0	1	1	1	1	0	0	0	0	0	1	0	0	0	0	3	0	2	0	7	3	0	0	0	1	2	1	1	1	1	1	0	0
BGC0001767	salinichelins	NRP	0	0	0	1	0	0	0	1	1	2	3	1	0	0	0	0	2	1	3	1	0	0	2	1	0	0	1	0	0	2	0	2	0	6	5	0	0	0	1	1	2	0	1	0	4	0	0
BGC0002324	myxochelin A, myxochelin B, myxochelin N, myxochelin O, myxochelin P, myxochelin Q	NRP	1	0	0	0	1	1	0	1	0	2	2	0	2	0	0	0	1	2	4	0	1	1	1	3	0	0	0	0	0	1	0	3	0	8	3	0	0	0	1	2	2	0	0	1	1	1	1
BGC0001189	taiwachelin	NRP	0	0	0	0	0	0	0	2	0	2	0	0	0	0	0	0	3	0	2	0	0	0	1	0	0	0	0	0	0	0	0	1	0	3	1	0	0	1	0	1	3	1	2	0	0	0	1
BGC0001842	gacamide A	NRP	0	0	0	0	1	0	0	1	0	1	2	1	0	0	0	1	2	1	2	0	1	1	2	2	1	0	1	1	0	1	0	3	1	1	1	0	1	0	1	0	1	1	0	0	1	0	1
BGC0002360	depsibosamycin B, depsibosamycin C, depsibosamycin D	NRP	0	1	0	0	0	1	0	0	0	1	2	4	1	0	0	0	4	0	0	0	1	3	1	0	0	0	0	1	0	1	0	0	0	6	9	0	0	0	1	2	0	0	3	0	2	0	0
BGC0001760	rimosamide	NRP	0	0	0	0	0	0	0	2	0	1	3	3	1	0	0	1	4	1	1	2	0	2	1	0	0	0	0	1	0	2	0	4	0	3	4	0	0	0	0	1	0	0	4	2	1	0	0
BGC0002466	peucechelin	NRP	1	0	0	0	0	1	0	1	0	1	3	2	0	0	0	2	4	0	0	3	0	1	2	1	0	0	0	0	0	3	0	5	0	7	5	0	0	0	1	2	1	0	1	0	3	0	0
BGC0001010	melithiazol A	NRP	0	0	0	1	0	1	0	0	0	2	1	0	0	0	0	1	4	0	3	0	0	1	1	1	0	0	0	1	1	0	0	2	0	6	1	1	0	0	1	1	0	0	2	0	0	1	1
BGC0001228	retimycin A	NRP	0	0	0	0	0	1	1	1	0	2	2	1	1	0	0	2	2	1	1	1	1	1	2	2	1	0	1	0	0	2	0	2	1	2	4	0	0	0	1	1	1	1	2	3	2	0	1
BGC0002010	streptophenazine B, streptophenazine C, streptophenazine F, streptophenazine G, streptophenazine H	NRP	1	0	0	0	0	1	0	1	0	2	2	2	1	0	0	2	0	0	2	0	1	2	1	0	0	0	0	1	0	1	0	2	0	2	14	0	0	0	1	0	1	1	3	0	2	0	0
BGC0002090	metacycloprodigiosin, undecylprodigiosin	NRP	0	2	0	0	2	1	0	0	1	2	1	0	0	1	0	0	4	1	1	1	1	2	1	0	0	0	0	0	1	4	1	2	0	1	1	1	0	0	0	2	2	0	2	1	2	0	0
BGC0002107	fabrubactin A, fabrubactin B	NRP	3	0	0	0	2	2	0	1	1	1	8	1	1	0	0	1	2	0	1	2	0	0	2	1	0	0	0	0	0	1	0	5	0	0	0	0	0	0	0	0	2	0	0	0	0	0	0
BGC0001652	limazepine A, limazepine C, limazepine D, limazepine E, limazepine F	NRP	2	1	0	1	0	1	0	1	0	1	1	2	1	0	0	1	2	1	1	1	0	0	2	0	0	0	1	0	1	3	0	2	1	2	2	0	1	0	1	3	2	0	0	0	2	1	1
BGC0002503	chitinimide A, chitinimide B, chitinimide C, chitinimide D, chitinimide E, chitinimide F, chitinimide G	NRP	2	1	0	0	2	0	0	2	0	1	2	0	0	0	0	0	1	0	2	0	0	0	2	2	0	1	0	0	0	2	0	1	0	4	4	0	0	0	1	0	3	1	5	1	2	0	1
BGC0001462	avoparcin	NRP	1	1	0	0	1	1	0	2	0	4	4	1	0	0	0	0	1	0	1	0	1	1	1	1	0	0	0	0	0	0	0	1	0	3	6	0	0	0	1	0	0	1	2	1	3	0	1
BGC0001460	decaplanin	NRP	0	1	0	0	3	0	0	1	0	2	2	0	0	0	0	0	1	0	0	1	1	0	0	1	0	0	0	2	0	0	0	3	0	2	2	0	0	0	1	1	2	0	1	1	1	0	0
BGC0000410	pseudomonine	NRP	1	0	1	0	0	0	0	1	0	2	0	0	0	0	0	0	2	0	1	0	0	2	2	0	0	0	0	0	0	0	0	3	0	0	0	0	0	0	1	0	0	0	3	0	0	0	0
BGC0001448	malacidin A, malacidin B	NRP	1	0	0	0	2	0	0	0	1	0	1	0	0	0	1	0	4	0	3	2	0	1	2	0	0	1	1	0	0	1	0	6	0	3	4	0	0	0	0	1	0	0	2	1	3	0	0
BGC0001393	lugdunin	NRP	0	1	0	0	0	1	0	2	0	1	4	0	4	2	0	4	4	1	5	1	0	0	6	0	1	2	0	0	0	1	1	3	0	0	1	0	0	0	0	0	1	1	1	0	0	0	0
BGC0000368	griseobactin	NRP	0	0	0	0	0	0	0	1	0	1	1	2	0	0	0	1	4	0	1	1	2	5	1	0	0	0	0	0	0	1	1	0	0	7	9	0	0	0	0	1	0	0	0	1	4	0	0
BGC0001035	pneumocandin A0, pneumocandin B0	NRP	1	1	0	0	1	2	0	1	0	0	3	1	0	0	0	2	4	1	0	1	1	1	5	0	0	1	0	1	0	2	0	3	0	0	2	0	0	0	0	0	3	0	3	0	2	0	0
BGC0000414	quinocarcin	NRP	2	1	0	1	0	2	0	1	2	2	1	1	0	0	0	0	3	0	0	0	0	1	1	1	0	1	0	2	1	0	0	6	2	2	4	1	1	0	2	1	3	0	0	0	3	0	2
BGC0000320	cereulide	NRP	0	1	0	0	1	1	0	3	0	0	4	1	1	0	0	3	2	1	1	1	0	1	2	0	1	1	0	1	0	3	1	4	0	1	1	0	0	1	1	0	3	0	0	0	1	0	2
BGC0001100	lankacidin C	NRP	0	1	0	0	3	2	0	1	0	3	1	3	0	0	0	2	5	0	1	0	1	0	2	1	0	1	0	1	0	2	0	1	0	2	1	0	0	0	1	1	2	1	3	1	2	1	1
BGC0002419	acidobactin A, acidobactin B	NRP	3	0	0	1	5	0	0	0	0	1	1	1	2	0	0	1	4	0	0	0	0	1	0	1	0	0	1	0	0	1	0	1	0	2	1	0	0	0	1	0	3	1	1	0	1	0	1
BGC0002122	gramicidin S	NRP	0	0	0	0	1	4	0	2	0	1	2	0	0	0	0	1	5	1	3	1	0	1	2	1	0	2	0	1	0	1	0	3	1	1	1	0	0	0	0	0	1	0	1	0	0	1	1
BGC0002367	rotihibin A	NRP	2	0	0	0	1	0	1	1	0	4	3	3	0	0	0	0	4	2	3	0	1	2	1	0	0	0	1	1	0	1	1	3	0	4	2	0	0	1	2	2	2	0	1	0	1	0	1
BGC0000432	streptothricin	NRP	1	0	0	0	0	0	0	0	0	4	3	1	1	0	1	0	4	1	1	0	2	2	1	1	0	1	0	0	0	3	0	5	0	3	4	0	0	0	2	1	1	2	2	1	1	0	1
BGC0001116	virginiamycin S1	NRP	1	1	0	0	2	1	0	2	0	1	3	0	0	0	0	0	4	1	2	2	1	0	1	1	1	0	2	0	0	2	1	3	1	5	4	0	1	0	1	1	2	1	1	0	1	0	1
BGC0001108	pederin, pederone, pseudopederin	NRP	3	1	0	0	0	0	0	0	0	0	3	0	1	0	0	0	4	0	2	2	0	0	3	0	0	0	1	1	2	2	0	3	1	1	2	0	0	0	2	0	2	0	2	0	4	0	0
BGC0001172	chlorizidine A	NRP	2	0	0	0	2	0	0	3	0	1	3	2	0	0	0	0	2	1	0	0	3	0	1	0	0	0	0	0	0	3	0	3	0	4	4	0	0	0	2	2	0	0	3	1	2	0	0
BGC0001455	antimycin	NRP	0	0	0	1	0	0	0	1	2	1	3	2	1	0	0	1	2	0	1	1	1	3	2	0	0	1	1	1	0	5	0	1	0	4	4	0	1	0	1	1	0	1	3	3	1	0	0
BGC0001344	tubulysin A, tubulysin B, tubulysin C, tubulysin D, tubulysin E, tubulysin F, tubulysin G, tubulysin H, tubulysin I	NRP	3	0	0	0	1	0	0	1	1	1	3	1	0	0	0	2	3	1	3	1	1	2	2	1	0	0	0	0	1	1	0	0	0	3	1	0	0	0	3	0	2	1	4	1	2	0	1
BGC0000334	cyclosporin	NRP	0	1	0	0	0	1	0	2	1	2	3	1	0	0	0	2	3	2	2	2	1	1	4	0	0	1	0	1	0	1	1	1	1	1	1	0	0	0	1	0	2	1	2	1	1	1	0
BGC0001984	sarpeptin A, sarpeptin B	NRP	3	0	0	0	1	1	0	0	0	0	3	1	0	0	0	0	6	1	3	0	1	4	0	0	0	0	0	0	0	3	0	4	0	4	4	0	0	1	1	0	1	2	2	2	3	0	0
BGC0001574	diisonitrile antibiotic SF2768	NRP	1	1	0	0	0	0	0	2	1	4	1	1	0	0	0	3	3	1	0	0	2	1	2	1	1	0	0	0	0	1	0	2	0	5	5	0	0	0	1	1	1	0	2	1	2	0	0
BGC0001902	bengamide	NRP	2	0	0	0	1	0	0	0	0	1	2	1	0	1	0	2	0	1	4	1	1	4	1	4	0	1	0	1	0	2	0	3	0	3	2	0	1	1	1	2	1	2	1	0	2	0	1
BGC0001056	prezeamine, prezeamine I, zeamine, zeamine I, zeamine II	NRP	2	0	0	0	1	1	0	2	0	1	2	1	0	0	1	1	7	0	0	1	0	0	4	0	0	1	0	1	0	1	0	6	1	0	2	0	2	0	1	0	4	1	3	0	0	1	0
BGC0002531	cepaciachelin	NRP	0	0	0	0	0	0	0	1	1	1	0	0	0	0	0	0	1	0	0	3	0	0	1	5	0	0	0	0	0	10	0	1	0	11	11	0	0	0	1	0	10	8	10	0	0	0	0
BGC0002417	variochelin A, variochelin B	NRP	2	0	0	1	1	0	0	3	0	2	1	1	0	0	0	1	1	0	0	1	1	1	0	0	0	0	0	1	0	0	0	0	0	2	1	0	0	0	0	1	0	0	1	0	4	0	2
BGC0002420	vacidobactin A, vacidobactin B	NRP	0	1	0	0	0	1	0	0	1	2	1	0	0	0	0	1	2	2	0	0	0	1	1	0	0	0	0	0	0	1	0	2	0	0	1	0	0	0	1	0	3	2	2	0	5	0	2
BGC0002126	hypeptin	NRP	2	0	0	0	1	0	0	2	0	2	2	2	1	0	0	0	1	0	1	1	1	1	1	1	0	0	1	1	2	2	1	2	0	2	3	0	2	0	3	2	0	0	2	2	4	1	1
BGC0001509	anikasin	NRP	2	0	0	0	1	2	0	1	1	1	2	0	0	0	0	1	2	0	1	2	0	0	1	1	0	0	3	0	0	1	0	3	0	1	1	0	0	0	1	0	1	1	2	0	0	0	1
BGC0002634	vicenistatin	NRP	1	1	0	0	0	1	1	0	1	1	3	2	1	0	1	3	3	1	3	2	2	3	4	1	0	0	1	0	0	3	1	4	0	1	4	0	0	0	0	1	1	1	2	1	1	0	0
BGC0001021	mycobactin	NRP	0	0	0	0	3	0	0	6	0	3	5	1	0	0	0	1	4	1	2	0	3	1	1	0	0	0	0	0	0	3	0	2	0	5	5	0	0	0	1	4	1	0	1	0	4	0	0
BGC0002696	heterobactin B, heterobactin S2	NRP	1	0	0	0	0	0	0	0	1	0	5	1	1	0	0	1	5	2	4	1	6	1	1	0	0	0	1	0	0	3	0	1	0	5	4	0	0	0	1	0	2	0	0	1	0	0	0
BGC0001346	bananamide 1, bananamide 2, bananamide 3	NRP	1	0	0	1	1	1	0	1	0	1	2	0	0	0	0	0	2	0	2	1	0	1	2	1	0	0	1	0	1	1	0	3	1	1	2	0	1	0	1	0	1	1	1	0	3	1	1
BGC0001416	nunamycin, nunapeptin	NRP	3	0	0	0	0	2	0	0	0	2	0	1	0	0	0	4	5	1	1	0	0	0	2	0	0	1	0	1	1	0	0	4	0	2	1	0	0	0	0	0	1	0	1	0	1	0	0
BGC0002679	chromobactin	NRP	2	1	0	0	0	0	0	1	0	3	3	0	2	0	0	1	5	0	0	1	0	1	1	0	0	0	1	0	0	2	1	0	2	4	3	0	0	0	1	0	0	1	2	0	0	0	0
BGC0002426	deschlorosvetamycin A, svetamycin A, svetamycin H	NRP	1	0	1	0	0	0	0	1	1	0	2	3	0	0	0	3	5	0	2	1	0	2	1	0	0	0	0	1	0	0	0	3	0	3	3	0	0	0	1	0	2	0	1	2	3	0	0
BGC0000378	kutzneride 2	NRP	0	0	0	0	0	0	0	1	0	1	5	2	0	0	0	0	3	1	1	0	1	1	3	0	0	1	0	0	0	1	0	1	0	6	5	0	0	0	1	0	2	0	1	3	0	0	0
BGC0001823	weishanmycin	NRP	1	1	0	1	1	2	0	1	1	1	4	1	0	0	1	2	6	0	1	2	2	1	1	0	0	0	0	1	0	0	0	3	0	6	3	0	0	0	0	1	0	0	1	1	3	0	0
BGC0001127	jagaricin	NRP	2	0	0	0	1	0	0	0	1	2	1	0	0	0	0	2	1	2	1	1	0	0	3	1	0	1	1	0	0	2	0	3	0	2	2	0	0	0	1	2	3	3	3	0	2	0	1
BGC0002473	butanochelin, pentanochelin, propanochelin	NRP	8	0	0	0	0	1	0	7	0	5	0	0	1	0	0	0	0	0	0	1	0	0	0	0	0	0	1	0	0	2	0	1	7	0	0	4	0	0	2	0	0	0	0	0	0	0	0
BGC0001608	glidopeptin	NRP	1	0	0	0	3	0	0	0	0	4	2	1	0	0	0	1	2	2	1	0	2	2	2	0	0	0	2	0	1	1	1	2	0	2	2	0	0	0	1	1	2	1	1	0	4	0	2
BGC0001890	amphi-enterobactin 1, amphi-enterobactin 2, amphi-enterobactin 3, amphi-enterobactin 4	NRP	1	0	0	0	0	3	0	2	0	2	2	1	2	1	0	2	3	2	3	1	2	1	0	1	1	0	3	0	0	1	1	3	0	0	1	0	0	0	1	1	0	0	0	1	1	0	1
BGC0002544	amychelin A, amychelin B	NRP	2	0	0	0	0	0	0	2	0	2	3	3	0	0	0	0	3	0	2	0	2	1	0	2	0	0	0	0	0	3	0	0	0	4	3	0	0	0	1	0	2	0	0	1	4	0	1
BGC0001918	JBIR-06	NRP	1	0	0	0	1	0	0	0	0	1	4	2	1	1	0	1	5	1	1	1	1	2	3	1	0	0	0	1	2	2	0	2	0	3	6	0	0	0	1	1	0	0	4	1	1	0	1
BGC0001115	thiomarinol	NRP	1	0	0	0	0	2	0	1	1	1	1	1	0	0	1	4	6	1	2	0	0	0	5	0	1	1	0	1	1	2	1	8	0	0	0	0	0	0	1	0	3	3	1	0	1	0	1
BGC0000324	coelibactin	NRP	1	1	0	1	0	0	0	2	1	3	1	2	0	0	0	0	6	1	1	0	2	0	2	1	0	0	1	1	1	3	1	2	1	4	7	1	0	1	2	0	2	0	1	0	1	1	0
BGC0000439	taromycin A	NRP	2	1	0	0	1	0	0	1	0	1	2	2	0	0	0	2	4	0	1	0	1	1	2	0	0	3	0	0	1	4	0	3	0	6	5	0	0	0	0	0	1	1	1	2	2	0	0
BGC0000303	anthramycin	NRP	2	1	0	0	1	1	0	2	0	3	2	5	0	0	0	0	4	0	2	0	0	1	2	1	0	1	0	1	0	3	1	5	0	5	4	0	0	0	3	0	1	1	2	1	3	0	1
BGC0000394	naphthyridinomycin	NRP	0	1	0	1	1	2	0	1	0	1	1	0	0	0	0	3	2	2	0	1	2	0	0	1	0	1	0	3	0	1	0	4	1	1	4	0	0	0	1	0	1	2	1	4	3	0	1
BGC0000425	sessilin A	NRP	4	0	0	0	0	0	0	1	0	1	0	1	0	0	0	1	6	1	0	1	0	1	1	0	0	0	0	0	1	1	0	3	0	0	2	0	0	1	3	0	3	0	3	0	1	0	1
BGC0000448	tomaymycin	NRP	1	0	0	1	3	1	0	1	0	1	4	2	0	0	1	1	3	1	2	0	2	2	2	1	0	0	0	1	0	3	0	1	0	5	6	0	1	0	1	0	1	0	1	1	3	0	1
BGC0001022	myxalamid, myxalamid A, myxalamid C, myxalamid D	NRP	2	0	1	1	2	2	0	1	1	1	2	0	0	0	0	1	1	1	2	1	1	0	2	4	0	0	0	0	2	3	0	4	0	5	4	1	1	0	2	2	3	1	1	1	0	0	1
BGC0001212	nannocystin a	NRP	1	0	0	0	0	0	0	1	1	0	2	1	1	0	1	4	3	1	1	1	1	2	3	1	0	0	0	0	1	1	0	4	0	4	3	0	0	0	0	1	1	1	3	1	5	0	0
BGC0002715	HTTPCA, piscibactin, prepiscibactin	NRP	1	0	1	0	2	2	0	2	0	1	5	1	0	0	0	1	4	3	5	1	0	0	3	1	0	0	1	0	0	4	0	4	1	0	1	0	0	0	0	0	3	0	1	0	1	0	1
BGC0000452	tyrocidine	NRP	1	0	0	1	1	1	0	3	1	3	2	0	1	0	0	2	5	1	1	1	0	2	5	2	0	2	0	2	0	4	0	3	1	0	2	0	0	0	1	1	3	0	2	0	2	0	1
BGC0001159	marinopyrrole A, marinopyrrole B, marinopyrrole C, marinopyrrole D, marinopyrrole E	NRP	2	1	1	2	1	1	0	3	2	3	3	3	1	0	0	0	2	0	1	0	2	0	1	0	0	0	0	0	0	3	0	1	1	5	3	0	0	0	3	2	0	1	2	2	1	0	1
BGC0002117	potashchelin A, potashchelin B, potashchelin C, potashchelin D	NRP	1	0	1	0	1	2	0	2	2	2	3	1	0	0	0	1	3	3	0	1	0	0	1	0	1	0	3	0	0	0	0	3	0	0	2	0	0	0	0	0	2	0	1	0	0	1	0
BGC0001094	enacyloxin IIa	NRP	1	1	0	0	1	1	0	1	0	3	1	2	0	0	0	0	3	3	1	1	1	1	2	0	0	0	0	1	1	2	0	4	0	2	2	0	0	0	0	4	2	2	1	0	1	0	0
BGC0000330	cupriachelin	NRP	2	1	0	0	3	0	0	2	0	3	3	0	0	0	0	0	3	1	0	1	1	0	1	0	0	0	0	1	0	12	0	3	0	3	1	0	0	0	3	1	5	0	0	0	2	0	0
BGC0000407	plipastatin	NRP	1	0	0	0	8	8	0	3	0	0	2	0	0	0	0	2	3	1	2	0	0	3	4	2	0	0	0	1	0	5	2	5	0	0	1	1	0	0	0	0	2	0	0	0	0	0	0
BGC0001521	auriculamide	NRP	0	1	0	1	1	1	1	2	2	2	3	1	0	0	0	1	6	2	1	1	2	1	2	1	1	0	1	2	1	1	0	1	2	3	1	1	1	1	2	2	2	1	1	0	0	1	2
BGC0001235	antalid	NRP	3	1	1	1	3	1	1	1	1	3	3	0	1	0	0	0	2	1	2	1	1	2	2	1	0	2	0	1	1	1	1	2	1	5	3	1	1	1	2	1	1	1	2	1	3	1	1
BGC0000386	malleobactin A, malleobactin B, malleobactin C, malleobactin D	NRP	2	1	0	0	2	1	0	2	0	4	3	0	0	0	0	5	3	1	1	0	0	1	0	2	0	0	0	0	0	2	0	4	0	4	6	0	0	0	2	0	3	1	4	1	0	0	0
BGC0000415	quinomycin	NRP	1	1	0	0	1	1	0	2	1	1	2	2	1	0	1	1	3	1	1	1	1	1	1	1	0	0	1	1	1	3	0	2	1	2	3	1	1	1	2	4	2	4	2	1	1	0	1
BGC0000411	putisolvin	NRP	2	0	0	0	0	1	0	1	1	1	3	0	0	0	0	0	0	1	0	0	0	0	1	0	0	0	2	0	0	2	0	2	1	2	2	0	0	0	2	1	2	2	3	0	2	0	0
BGC0001853	largimiycin 38, largimycin 39	NRP	1	0	0	0	3	0	0	1	0	1	1	3	0	1	0	2	3	0	2	1	0	1	2	0	0	1	0	0	0	2	0	1	0	5	12	0	0	0	1	1	1	1	1	2	0	0	0
BGC0000371	heterobactin A, heterobactin S2	NRP	0	0	0	0	1	2	0	0	1	1	4	0	4	0	0	3	5	4	1	1	7	3	1	0	0	0	1	0	0	0	0	1	0	5	4	0	0	0	0	1	2	0	0	0	1	0	0
BGC0001443	matlystatin A	NRP	5	0	0	0	2	0	0	5	1	3	2	2	3	0	1	2	2	2	1	0	1	1	2	2	0	0	0	1	1	2	0	2	0	2	4	0	0	0	2	2	1	0	1	2	3	0	1
BGC0001389	cichopeptin	NRP	2	0	1	1	1	0	0	2	0	3	3	1	0	0	0	0	3	1	1	1	0	1	3	0	0	1	1	1	1	1	0	2	1	1	2	1	1	1	1	1	1	2	2	0	1	1	0
BGC0001750	pyrronazol B	NRP	3	0	0	0	1	1	0	0	0	2	2	1	0	0	0	2	4	1	1	0	1	2	3	0	0	0	0	1	0	1	0	2	0	4	4	0	0	0	2	1	1	1	1	0	1	0	0
BGC0000994	FR-900520	NRP	1	0	0	0	0	0	0	2	0	3	2	1	4	0	0	1	4	1	4	0	1	1	1	1	1	0	0	1	0	2	0	4	0	7	9	0	0	0	1	2	2	0	2	0	3	0	0
BGC0000455	vancomycin	NRP	1	2	0	0	2	0	0	3	2	4	2	3	0	0	0	0	6	0	0	1	3	0	0	0	0	0	0	0	0	1	0	2	0	3	7	0	0	0	1	1	3	3	4	1	4	0	0
BGC0000352	fimsbactin A	NRP	1	0	0	0	0	1	0	8	0	0	2	0	1	1	0	2	2	0	5	1	0	2	3	0	0	0	0	0	0	1	0	3	2	0	0	0	0	0	0	1	1	0	0	0	1	0	0
BGC0000467	yersiniabactin	NRP	1	1	0	0	0	2	0	4	0	1	4	4	3	3	4	3	1	4	4	3	1	1	1	0	4	0	4	0	0	0	0	2	0	0	2	0	1	0	0	1	1	0	1	0	1	3	2
BGC0000153	stigmatellin	NRP	2	0	0	0	0	1	0	1	0	1	4	1	1	0	0	0	8	1	1	2	1	2	2	1	0	3	0	0	0	3	1	6	0	2	3	0	0	1	1	2	0	1	0	1	2	0	0
BGC0002370	zelkovamycin B, zelkovamycin C, zelkovamycin D, zelkovamycin E	NRP	2	1	0	0	0	3	0	2	0	1	3	3	1	0	0	0	4	1	1	1	2	2	1	0	0	0	0	0	0	1	0	2	0	5	6	0	1	0	3	1	0	0	2	2	2	0	0
BGC0002377	WS9326A, WS9326B, WS9326F, WS9326G	NRP	0	1	0	0	2	0	0	0	0	3	3	0	0	0	0	0	4	0	2	0	2	2	0	0	0	1	0	0	0	4	0	1	0	3	7	0	0	0	2	5	1	1	1	1	3	0	0
BGC0000958	antimycin	NRP	1	0	0	0	1	0	0	1	0	1	4	0	0	0	0	1	4	2	2	0	2	1	1	1	0	0	0	0	0	3	0	4	0	6	6	0	1	0	1	2	1	1	1	1	4	0	0
BGC0002108	cinnapeptin	NRP	2	0	0	0	1	0	0	1	0	3	2	3	1	1	1	0	3	0	3	1	4	2	0	1	0	0	0	0	1	6	0	2	0	3	5	0	0	0	3	2	0	0	2	4	3	0	0
BGC0001459	decaplanin	NRP	1	0	0	1	2	1	0	3	0	4	6	0	0	0	0	1	4	2	2	3	0	0	1	0	0	0	0	0	1	1	0	2	0	3	7	0	0	0	2	2	1	0	3	2	2	0	0
BGC0000450	triostin A	NRP	1	1	0	0	1	1	0	2	1	1	1	2	1	0	1	2	5	1	3	2	1	1	2	1	0	0	1	1	0	1	0	1	1	5	4	0	1	1	2	4	3	2	2	1	2	1	1
BGC0002386	cyclo(n-Me-L-Leu-L-Ile), cyclo(n-Me-L-Leu-L-Leu), cyclo(n-Me-L-Leu-L-Val)	NRP	1	1	0	1	0	3	0	2	0	1	3	1	1	0	0	0	2	2	6	0	1	0	2	0	0	0	0	0	0	1	0	2	1	4	3	0	0	0	3	2	0	1	1	2	4	0	1
BGC0002467	thermochelin	NRP	3	0	0	0	1	0	0	3	0	3	2	3	2	0	0	1	3	1	3	1	2	1	0	2	0	1	0	2	0	3	0	2	0	5	5	0	0	0	1	1	1	2	1	1	4	0	0
BGC0000406	phosphinothricintripeptide	NRP	0	0	0	0	0	1	0	2	0	2	4	3	1	0	0	1	6	1	2	3	2	1	3	0	0	1	0	2	0	2	1	4	1	4	2	0	0	0	2	1	3	1	1	1	4	0	0
BGC0002416	variobactin A, variobactin B	NRP	0	1	0	0	0	1	0	1	0	3	3	2	0	1	0	2	4	1	3	0	0	2	0	0	1	1	0	1	0	1	0	3	0	1	3	0	0	0	2	0	0	0	2	1	1	0	1
BGC0000428	sibiromycin	NRP	2	0	0	2	2	1	0	4	0	3	2	1	0	0	0	3	2	0	0	1	1	2	2	0	0	1	1	0	1	2	0	2	0	1	2	0	0	0	3	2	2	1	3	1	1	0	1
BGC0001562	curacomycin	NRP	1	1	1	1	1	1	0	2	1	2	4	2	2	0	0	1	3	2	1	0	2	1	0	1	0	0	0	1	1	2	0	3	1	4	5	0	1	0	2	4	1	1	2	1	4	1	1
BGC0002418	pacifibactin	NRP	2	0	0	0	0	0	0	0	1	0	2	1	1	0	0	3	6	1	0	3	2	0	3	1	0	2	0	1	0	4	0	4	0	5	4	0	1	0	0	0	2	2	1	0	0	0	1
BGC0001646	lagriamide	NRP	2	0	0	0	1	1	0	2	1	2	3	2	0	0	0	1	2	0	2	1	1	0	3	2	0	0	0	2	1	2	0	3	0	3	5	0	0	0	0	3	2	2	6	0	1	0	1
BGC0000339	echinomycin	NRP	1	1	0	0	3	1	0	1	0	4	1	1	1	0	1	2	1	1	1	2	2	1	2	1	0	0	1	1	0	2	1	2	0	5	5	0	1	0	1	2	1	1	2	1	2	0	1
BGC0000366	gobichelin A, gobichelin B	NRP	0	0	0	0	2	2	0	3	0	1	3	1	0	0	0	1	7	0	2	0	1	0	0	0	0	1	0	1	1	3	0	2	0	7	5	0	0	1	2	1	0	0	1	3	3	0	0
BGC0001477	lydicamycin	NRP	3	0	0	0	0	2	0	1	2	2	5	2	0	0	0	2	7	1	1	1	0	1	4	0	0	0	0	1	1	3	0	2	0	4	4	0	0	0	1	2	3	0	2	0	1	0	0
BGC0000956	andrimid	NRP	2	0	0	0	1	4	0	1	0	1	1	1	1	1	1	1	2	1	1	1	1	1	4	1	2	0	1	1	0	1	1	5	1	1	1	0	1	1	1	1	1	1	0	1	1	1	1
BGC0000319	cephamycin C	NRP	1	2	0	0	1	2	0	1	0	3	2	2	1	0	0	3	4	1	1	1	3	2	2	1	0	0	1	1	1	3	0	3	1	2	4	0	2	0	1	2	2	2	1	2	4	0	1
BGC0002344	A50926 A, A50926 B	NRP	1	1	1	1	0	0	1	1	0	4	0	1	1	0	0	0	5	0	0	0	1	1	0	3	0	2	0	1	1	3	0	2	0	4	5	1	1	0	3	2	1	2	2	2	1	1	0
BGC0001039	pyridomycin	NRP	1	0	0	0	0	0	0	2	0	2	5	2	0	0	0	0	3	0	2	0	1	2	1	0	0	0	1	0	0	1	0	1	1	5	6	1	0	0	3	2	2	0	1	1	0	0	2
BGC0001040	rapamycin	NRP	0	0	0	0	3	0	0	1	0	3	2	1	0	1	0	2	9	0	0	1	1	3	1	1	0	1	0	1	1	3	1	5	0	1	6	0	0	0	2	1	1	0	3	2	1	0	1
BGC0001728	paenilipoheptin	NRP	1	1	0	0	0	1	0	2	1	2	2	2	1	0	1	5	8	0	3	3	3	1	5	1	0	1	0	0	0	0	0	4	0	1	3	0	2	0	0	0	4	0	1	0	2	2	0
BGC0001413	cystobactamid 919-1, cystobactamid 919-2, cystobactamid 919-3	NRP	1	0	0	0	3	1	0	2	0	2	3	2	0	0	0	2	4	0	2	0	1	1	4	5	0	0	1	0	0	2	0	1	0	5	3	0	1	0	2	4	0	0	2	2	0	1	0
BGC0000150	sporolide A, sporolide B	NRP	0	1	0	0	1	0	0	0	1	0	2	0	0	0	1	3	3	0	3	0	2	3	2	1	0	1	0	0	0	3	0	2	0	6	3	0	0	0	1	1	2	1	1	1	3	0	0
BGC0000398	orfamide B	NRP	3	1	0	1	0	1	1	2	0	2	1	1	1	0	0	3	3	0	1	2	0	0	1	2	0	0	2	0	1	1	0	2	1	4	2	0	0	0	2	2	4	2	1	0	2	1	1
BGC0000423	scabichelin	NRP	1	0	0	0	1	0	0	4	0	4	4	1	2	0	0	1	2	0	3	1	2	2	0	0	1	1	1	0	0	3	0	2	1	8	7	0	0	0	3	3	2	0	0	3	3	0	0
BGC0000973	collismycin A	NRP	0	0	0	1	3	1	0	4	1	2	6	2	0	0	0	1	6	1	1	2	1	1	4	0	0	0	0	0	0	0	0	1	1	7	4	1	0	0	1	0	2	0	4	0	4	0	0
BGC0000967	calyculin A, calyculinamide A, dephosphonocalyculin A, phosphocalyculin A	NRP	4	1	0	1	1	2	0	1	0	1	4	1	0	1	0	3	10	2	4	2	0	3	4	1	1	0	1	1	1	2	1	11	1	1	0	1	0	0	1	2	1	1	2	0	0	0	1
BGC0001131	ambactin	NRP	0	0	0	0	1	3	0	3	0	3	4	2	3	1	2	3	3	4	2	2	1	0	1	2	1	1	3	0	0	2	1	3	0	0	0	1	0	0	2	1	1	0	0	1	1	1	2
BGC0000461	WAP-8294A2	NRP	1	0	1	0	2	1	0	1	0	5	1	0	0	1	0	2	2	1	3	0	1	1	1	0	1	2	0	0	2	1	0	3	0	4	4	0	0	1	3	2	1	0	2	1	3	0	2
BGC0001005	locillomycin, locillomycin B, locillomycin C	NRP	0	0	0	0	0	0	0	5	0	4	4	2	1	0	0	1	3	0	0	1	0	0	4	2	0	1	1	1	1	3	0	4	2	4	8	2	0	0	1	0	3	0	0	0	1	0	2
BGC0002499	enteromycin	NRP	1	1	0	1	1	1	1	2	1	2	4	2	1	0	0	1	3	1	1	2	2	1	1	1	0	1	1	1	1	2	2	2	1	3	3	1	1	1	2	2	2	1	4	2	1	1	1
BGC0001095	fengycin	NRP	0	0	0	1	2	1	1	3	2	3	1	1	2	0	2	1	4	1	1	0	1	1	4	1	0	0	1	1	0	3	0	4	1	1	3	0	0	1	0	1	2	1	2	2	0	0	1
BGC0002521	putisolvin III, putisolvin V, putisolvin VI	NRP	2	1	1	1	0	3	1	1	1	1	1	0	0	0	0	1	3	1	0	2	0	1	4	2	0	0	1	1	1	1	0	4	2	1	5	1	1	0	1	1	1	2	2	1	2	1	1
BGC0001807	totopotensamide A, totopotensamide B	NRP	0	0	0	0	1	2	0	1	0	1	2	2	0	0	1	1	3	0	1	2	2	2	1	0	0	0	0	0	0	2	0	3	0	7	15	0	0	0	1	2	1	2	3	3	3	0	0
BGC0002522	pseudodesmin A, viscosinamide A	NRP	3	1	1	1	2	1	0	1	0	1	1	1	0	0	0	0	2	0	1	0	1	1	3	1	0	0	0	1	1	3	1	1	1	3	3	1	1	0	1	1	2	2	0	1	4	1	2
BGC0001838	WLIP	NRP	2	1	0	0	2	1	0	2	0	4	2	1	0	0	0	0	2	0	2	1	0	3	0	2	0	0	0	0	1	2	0	4	3	3	3	0	0	0	2	1	2	2	2	1	5	0	1
BGC0000419	ristomycin A	NRP	0	0	0	0	0	0	0	4	0	5	6	2	0	0	0	0	3	1	2	2	0	1	1	0	0	0	1	1	0	2	0	2	0	6	3	0	0	0	3	0	0	0	6	0	3	0	1
BGC0001885	oxazolepoxidomycin A	NRP	2	1	0	0	2	2	0	3	1	2	4	2	2	0	1	1	3	1	2	0	0	1	2	1	0	2	1	1	1	3	0	4	0	2	4	1	1	0	2	1	3	0	2	1	4	1	0
BGC0001425	myxochromide A	NRP	3	2	2	2	1	1	0	3	1	3	3	1	1	0	0	2	2	1	0	2	2	0	1	3	0	0	0	1	2	3	1	3	2	3	3	1	1	1	3	2	2	1	2	0	2	1	2
BGC0000993	FR901228	NRP	4	1	0	0	1	0	0	1	0	2	1	1	0	1	1	1	4	1	1	0	1	1	2	1	0	0	1	0	2	2	0	4	1	3	1	0	0	1	2	4	2	3	2	1	3	0	2
BGC0001711	occidiofungin A	NRP	1	1	0	1	1	2	0	1	1	1	4	1	0	0	0	0	3	1	1	1	2	1	3	1	0	0	0	2	0	1	0	4	0	4	4	1	1	0	2	1	4	1	1	1	1	1	1
BGC0001003	α-lipomycin	NRP	3	2	0	1	0	2	0	2	0	5	2	1	0	0	0	2	6	0	1	0	0	2	1	2	0	0	1	1	0	3	0	2	0	6	6	1	0	0	2	0	3	0	3	3	3	0	1
BGC0000363	glycopeptidolipid	NRP	0	1	0	0	3	1	0	5	0	5	3	3	1	0	0	0	4	0	2	0	3	2	4	0	0	0	0	0	0	3	1	1	0	5	4	0	1	0	1	3	1	1	2	2	2	0	1
BGC0002535	poly-L-2,4-diaminobutyric acid	NRP	1	1	1	0	4	2	0	3	2	3	3	2	2	0	1	1	2	2	3	1	2	3	1	1	0	0	2	2	1	2	0	1	1	4	4	1	2	1	2	2	2	2	2	4	3	0	2
BGC0001442	actinonin	NRP	2	1	0	0	1	0	0	3	0	3	3	2	1	0	1	1	3	1	2	1	2	3	3	1	0	0	0	2	1	6	0	1	2	5	2	0	1	2	5	2	2	1	1	1	2	1	1
BGC0002300	albomycin delta2	NRP	0	0	0	0	0	0	0	1	1	3	3	1	0	0	1	1	6	0	1	1	2	3	2	1	0	1	2	1	0	4	1	5	1	6	9	1	1	1	2	3	1	2	2	2	2	1	1
BGC0001435	ikarugamycin	NRP	2	1	1	1	1	1	0	1	2	1	3	2	1	1	0	1	5	2	2	2	1	2	3	1	1	2	1	2	1	2	1	2	0	4	6	1	1	0	1	2	1	2	1	3	3	1	1
BGC0000949	A-500359 A, A-500359 B	NRP	2	0	0	0	1	0	0	3	1	3	6	1	1	0	0	0	5	0	1	3	1	3	1	2	0	0	0	0	0	4	1	3	0	5	9	0	1	0	2	1	1	1	0	1	5	0	0
BGC0001428	myxochromide A	NRP	2	1	1	3	2	0	0	2	1	2	1	1	1	0	0	1	3	2	1	0	1	1	2	1	0	1	3	1	0	4	1	5	1	5	4	1	1	1	2	2	2	1	4	1	4	1	2
BGC0001117	himastatin	NRP	0	0	0	0	2	0	0	1	0	2	4	4	0	0	1	1	3	0	4	0	2	0	4	0	0	0	0	0	0	3	0	0	0	8	6	0	0	1	2	2	1	1	4	1	4	0	0
BGC0001623	ishigamide	NRP	0	0	0	2	1	3	0	1	0	2	3	1	0	0	0	1	4	1	2	0	2	1	1	0	1	0	2	0	1	4	0	2	0	7	8	0	1	0	3	0	1	1	3	2	3	0	1
BGC0000963	bleomycin	NRP	6	0	0	0	0	0	0	2	0	1	3	4	0	0	0	3	2	2	3	0	1	2	4	0	0	0	0	1	0	2	0	4	0	3	6	0	0	1	0	0	1	3	4	2	0	0	0
BGC0001207	teixobactin	NRP	2	2	0	1	1	0	0	1	2	3	2	1	0	0	1	1	2	1	4	0	1	1	2	1	0	1	1	1	2	3	1	2	0	2	5	0	0	2	3	2	2	1	2	0	4	1	2
BGC0001422	myxochromide A	NRP	2	2	1	1	2	1	0	2	1	2	1	1	0	0	0	3	2	1	0	2	1	2	1	3	0	1	1	2	2	4	1	2	1	4	4	1	1	1	1	1	2	2	2	2	2	1	1
BGC0000316	capreomycin IA, capreomycin IB, capreomycin IIA, capreomycin IIB	NRP	1	0	0	0	5	1	0	2	0	2	4	3	1	0	0	1	5	3	3	0	2	2	4	0	0	0	0	2	0	1	0	0	0	6	5	0	0	0	2	1	0	0	2	3	4	0	1
BGC0001702	nocamycin	NRP	2	0	0	0	0	1	0	3	0	7	6	4	2	0	0	0	4	0	3	1	2	1	1	1	0	2	1	1	0	4	0	2	0	6	4	0	0	0	2	2	2	0	0	2	3	0	0
BGC0001214	marformycin A, marformycin B, marformycin C, marformycin D, marformycin E, marformycin F	NRP	2	1	1	1	1	1	1	1	2	1	1	3	1	1	1	3	3	1	3	1	1	4	1	1	1	1	1	1	1	3	1	7	1	3	2	1	1	1	1	1	2	3	4	2	2	1	1
BGC0000364	glycopeptidolipid	NRP	1	0	0	0	3	1	0	5	0	5	4	2	0	0	0	2	4	1	0	0	3	2	1	2	0	0	0	0	1	4	0	2	0	6	3	0	0	0	0	1	1	1	0	3	3	0	0
BGC0002414	chrysobactin, cyclic trichrysobactin, dichrysobactin, trichrysobactin	NRP	0	1	0	0	2	1	0	1	0	6	3	2	1	1	1	2	1	2	2	1	1	1	2	2	1	1	2	0	0	1	1	1	0	3	3	1	1	1	0	1	1	1	2	1	1	1	1
BGC0001297	WS9326	NRP	3	0	0	0	2	0	0	2	0	3	3	1	0	0	2	1	3	1	1	0	4	3	1	2	0	0	0	1	0	1	0	2	1	5	7	0	0	0	2	0	2	0	2	2	4	0	0
BGC0001203	clarexpoxcin	NRP	0	2	0	0	2	0	0	1	0	3	8	4	0	0	0	2	4	0	3	0	2	3	0	0	0	0	1	1	0	6	0	1	0	9	6	0	0	0	2	4	0	2	2	4	3	0	2
BGC0001195	nocardiopsin A, nocardiopsin B, nocardiopsin C, nocardiopsin D	NRP	1	1	1	1	1	1	1	2	1	2	4	2	1	1	1	1	5	1	1	1	2	1	2	1	1	1	1	1	1	3	1	1	1	4	3	1	1	1	1	3	2	2	3	1	2	1	1
BGC0000437	syringomycin	NRP	3	1	0	0	0	1	0	1	1	1	3	0	0	0	0	0	4	0	0	1	0	1	4	2	0	0	1	2	0	1	0	3	1	2	2	0	0	0	1	0	0	1	1	0	5	0	1
BGC0000447	tolaasin F, tolaasin I	NRP	3	1	0	1	0	1	1	1	0	2	2	2	1	1	1	1	3	2	3	2	2	2	4	1	1	1	2	0	0	1	0	3	1	1	0	0	2	0	1	1	1	0	1	1	3	1	2
BGC0000369	hassallidin C	NRP	0	0	1	0	1	2	0	3	0	2	8	0	0	0	1	2	6	0	3	2	0	3	5	0	1	0	0	1	0	2	0	4	1	0	3	1	0	0	0	1	2	3	2	4	4	0	0
BGC0000998	guadinomic acid, guadinomine, guadinomine B	NRP	1	0	0	1	0	1	0	5	0	2	5	1	1	0	0	1	4	2	2	0	3	4	1	1	0	0	1	0	1	1	1	4	0	5	5	0	0	1	2	2	1	1	3	1	2	0	0
BGC0000380	leupyrrin	NRP	3	1	0	0	1	0	0	2	0	4	7	2	0	1	0	1	5	0	4	0	1	2	0	2	0	0	1	0	0	2	0	3	0	7	3	0	0	0	3	3	1	1	3	2	5	0	0
BGC0001692	nematophin	NRP	1	0	2	0	0	2	2	4	0	4	3	3	2	2	1	2	3	3	2	1	2	1	2	2	2	0	4	1	0	1	1	4	1	0	1	0	2	0	2	0	1	0	1	2	0	3	2
BGC0000957	mycotrienin I	NRP	4	0	0	0	1	0	0	5	1	2	2	1	0	0	0	1	5	0	2	0	2	2	2	0	0	1	2	0	0	6	0	4	0	6	7	0	0	1	2	1	2	2	2	0	6	0	0
BGC0002702	GP6738	NRP	4	0	0	0	0	0	0	4	2	3	2	3	1	0	0	2	4	1	2	0	0	3	3	1	0	1	0	1	0	2	1	3	3	4	4	0	0	1	3	2	2	1	2	2	2	0	2
BGC0002373	bonnevillamide D, bonnevillamide E	NRP	3	0	0	0	0	0	2	3	0	2	4	1	0	0	0	3	5	0	1	0	1	2	1	0	0	0	1	0	0	1	0	6	0	8	6	0	0	0	4	2	1	0	0	3	1	0	1
BGC0001349	heronamide A, heronamide B, heronamide C, heronamide D, heronamide E, heronamide F	NRP	2	0	0	0	2	0	0	1	1	0	4	4	1	0	0	3	4	0	1	0	1	2	3	2	0	2	0	2	0	3	0	4	0	4	7	0	0	1	2	2	4	3	3	2	3	0	0
BGC0001059	zwittermicin A	NRP	0	0	0	0	1	1	0	1	0	0	7	1	0	0	1	2	8	1	1	3	2	3	8	2	1	2	0	0	0	2	1	6	0	0	2	0	0	0	0	0	2	1	2	1	0	0	0
BGC0000325	coelichelin	NRP	0	1	0	1	2	2	0	3	0	2	4	2	2	0	1	0	7	2	4	0	3	6	4	1	0	0	0	1	0	3	0	2	0	8	9	0	0	0	2	2	0	1	1	4	5	0	0
BGC0002735	dentigerumycin F, dentigerumycin G, incarnatapeptin A, incarnatapeptin B	NRP	1	0	0	0	2	0	0	0	0	3	7	4	1	0	0	0	6	1	3	1	2	2	1	1	0	1	0	1	0	4	0	2	0	8	9	0	0	0	1	4	0	0	4	2	8	0	0
BGC0000433	surfactin	NRP	1	1	0	1	1	2	0	3	1	2	3	2	1	0	0	2	6	1	0	2	0	1	5	2	0	1	2	1	1	5	1	7	1	4	2	0	0	0	1	1	3	2	2	3	1	1	1
BGC0001423	myxochromide C	NRP	1	2	1	2	3	1	0	3	0	3	4	1	1	0	0	1	2	0	1	2	2	2	2	3	0	0	2	2	2	2	1	4	2	6	3	2	0	1	3	4	5	2	3	1	2	1	3
BGC0002433	azotobactin D	NRP	3	1	0	0	0	0	0	1	0	0	3	1	1	0	0	2	3	1	3	2	2	2	2	1	0	1	0	1	1	0	0	4	2	1	0	0	0	1	0	0	0	1	3	3	5	0	1
BGC0000294	acinetobactin	NRP	1	0	0	0	0	2	0	1	0	1	2	1	0	0	0	2	3	2	0	1	0	0	3	0	0	0	0	0	0	1	1	8	1	0	0	1	0	0	0	16	2	0	1	0	9	1	0
BGC0001553	clifednamide A	NRP	1	1	1	1	1	1	0	3	1	3	4	5	2	0	1	2	3	3	3	1	3	3	2	3	0	1	1	1	1	4	2	2	1	3	4	2	2	1	4	3	1	1	1	3	3	1	2
BGC0001070	kirromycin	NRP	1	1	0	0	1	0	0	2	0	2	20	3	0	0	0	0	6	1	3	2	3	1	0	1	0	1	1	1	0	1	0	5	0	3	6	0	0	0	2	0	0	0	4	2	4	0	1
BGC0001046	streptolydigin	NRP	0	1	0	0	0	0	0	2	1	3	6	0	2	0	0	3	2	1	2	0	1	3	2	1	0	0	0	0	0	2	0	3	1	8	6	0	1	0	3	2	1	1	2	1	6	0	1
BGC0000399	orfamide A, orfamide C	NRP	2	1	0	1	0	3	0	1	1	3	2	1	0	0	0	0	4	0	1	2	1	1	2	1	0	0	0	1	1	2	0	2	2	3	3	0	1	0	1	0	1	0	1	0	12	1	1
BGC0000418	ristocetin	NRP	2	1	0	1	1	0	0	2	0	5	4	3	0	0	0	2	4	0	0	0	1	2	1	1	0	0	0	1	0	2	1	4	0	8	7	0	0	1	3	2	0	2	4	0	6	0	1
BGC0000453	valinomycin	NRP	1	0	0	0	4	2	0	3	1	4	2	2	1	0	0	0	6	1	1	0	2	1	2	2	0	1	1	1	1	3	0	2	0	7	12	0	0	1	4	3	0	1	2	2	4	0	1
BGC0002448	Q6402A	NRP	2	0	0	0	0	1	1	3	1	2	5	3	1	0	0	2	3	0	3	0	3	4	0	3	1	0	0	0	1	2	0	2	0	8	9	0	0	0	2	5	1	0	2	4	4	0	0
BGC0002569	ornibactin C4, ornibactin C6, ornibactin C8	NRP	0	0	0	0	0	0	0	1	0	1	2	0	0	0	0	0	0	0	0	3	1	1	0	13	0	0	0	0	0	15	0	0	0	15	15	0	0	0	1	1	15	14	14	0	0	0	0
BGC0002147	bohemamine A, bohemamine B, bohemamine C	NRP	2	2	0	2	1	0	0	5	0	4	5	4	1	0	1	0	5	1	3	1	3	4	2	1	0	0	2	1	1	5	0	2	0	6	5	1	2	0	2	2	1	1	2	2	2	0	1
BGC0002091	holomycin	NRP	2	0	0	0	0	5	0	3	0	3	4	3	4	3	2	1	5	4	4	1	1	1	4	1	2	0	5	1	0	0	2	4	2	1	1	0	1	0	1	0	1	0	0	2	1	3	2
BGC0002680	viobactin	NRP	2	2	0	1	2	2	1	4	1	5	4	1	2	0	0	2	3	2	1	1	2	2	3	1	0	0	1	1	1	2	1	2	0	5	5	0	1	1	3	1	2	1	1	2	3	1	2
BGC0001980	lokisin	NRP	6	0	0	1	1	0	1	2	1	4	0	0	0	0	0	1	1	1	2	0	0	0	0	1	0	0	1	1	2	3	1	2	0	0	2	0	1	0	1	1	3	1	3	2	5	0	2
BGC0000409	porothramycin A	NRP	1	1	0	1	0	1	0	2	0	1	7	6	2	0	0	0	4	1	5	0	2	1	2	0	0	0	0	2	1	3	0	1	1	9	9	0	0	0	2	3	1	2	1	3	4	0	1
BGC0001635	kistamicin A	NRP	2	0	0	0	1	1	0	5	3	3	1	1	0	0	0	2	5	2	5	0	0	3	1	1	0	0	0	2	0	3	0	4	2	7	7	0	0	1	4	2	1	2	0	1	3	0	0
BGC0002409	frankobactin A1, frankobactin A2, frankobactin A3, frankobactin B1, frankobactin B2, frankobactin B3, frankobactin C1	NRP	4	3	0	2	2	1	0	3	1	5	7	4	2	0	0	2	3	2	2	1	5	2	3	1	0	1	3	1	1	3	1	3	1	4	3	0	0	0	3	2	2	1	2	3	4	0	2
BGC0001567	cysteoamide	NRP	1	2	0	0	1	2	0	2	2	1	3	3	2	0	1	3	6	3	3	1	5	2	4	1	0	1	1	1	1	3	0	2	1	6	6	0	0	1	2	2	2	2	2	4	2	1	1
BGC0002104	eurocidin D, eurocidin E	NRP	4	0	0	0	4	0	0	1	0	4	4	2	0	0	0	2	4	2	3	1	3	2	1	2	0	0	0	3	1	3	0	2	1	7	7	1	1	0	1	3	2	2	6	2	2	1	0
BGC0001424	myxochromide C	NRP	1	3	1	3	1	2	0	3	1	2	3	1	2	0	0	2	2	0	0	1	2	2	2	4	1	0	3	2	2	3	2	4	2	7	4	2	2	2	3	2	3	3	3	1	3	1	2
BGC0000295	acinetoferrin	NRP	2	0	0	0	2	2	1	7	0	1	2	2	2	2	2	2	1	2	3	2	2	1	3	2	2	0	2	1	0	1	0	7	5	2	4	1	2	0	0	8	2	0	2	0	5	2	1
BGC0001193	thiolutin	NRP	1	2	0	0	1	1	1	3	0	2	8	3	2	0	0	1	5	1	3	0	2	4	2	1	0	0	0	0	0	5	0	3	0	6	8	0	0	0	2	1	0	2	3	2	6	0	0
BGC0001975	atratumycin	NRP	3	1	0	0	1	1	0	4	1	4	3	2	1	0	1	0	7	2	2	1	2	4	2	1	0	0	0	1	1	4	0	2	1	6	6	0	0	2	2	3	1	1	2	2	6	0	1
BGC0001519	aurantimycin A	NRP	2	2	0	0	1	0	0	1	1	2	3	2	0	0	0	3	7	0	1	0	2	5	3	0	0	0	0	0	0	4	0	5	0	11	7	0	0	0	1	0	1	2	1	3	7	0	0
BGC0000383	cepafungin, glidobactin A, luminmycin A	NRP	0	0	0	1	1	5	0	6	0	2	7	3	3	1	0	3	2	6	3	3	1	0	4	1	0	0	6	0	0	0	0	4	0	0	1	0	1	0	0	0	1	1	1	0	0	2	2
BGC0001036	polyoxypeptin	NRP	2	2	0	0	0	0	0	2	0	4	5	1	1	0	0	1	4	0	5	1	1	0	1	0	0	0	0	2	0	7	1	4	0	8	8	0	0	0	2	4	1	0	3	5	5	0	0
BGC0000434	SW-163C, SW-163E, SW-163F, SW-163G, UK-63598	NRP	0	2	0	0	1	2	0	3	1	3	7	3	3	0	1	2	5	1	2	2	3	4	1	1	0	0	2	2	1	4	0	2	0	7	6	0	0	0	1	1	2	1	3	6	3	0	2
BGC0001351	cahuitamycin A, cahuitamycin B, cahuitamycin C	NRP	1	1	0	0	0	1	0	4	0	3	4	3	2	0	0	2	5	1	2	2	3	2	3	0	0	0	1	0	0	1	0	2	0	7	5	1	1	0	4	2	4	0	1	1	4	0	1
BGC0002026	thaxteramide A1, thaxteramide A2, thaxteramide B1, thaxteramide B2	NRP	4	2	0	2	1	3	0	5	1	6	2	2	0	0	0	1	3	1	2	3	1	3	2	1	0	0	0	1	2	4	2	4	2	7	3	0	1	2	4	7	2	1	1	1	4	0	1
BGC0000997	glidobactin, glidobactin B, glidobactin C	NRP	4	1	0	0	1	2	0	3	1	4	3	3	1	0	0	2	2	2	3	2	1	1	1	2	0	0	3	1	2	3	0	3	2	4	3	1	1	0	3	2	2	4	3	1	3	0	2
BGC0000446	9-deoxy tilivalline, dehydro tilivalline, dihydroxy-dehydro tilivalline, dihydroxy tilivalline, tilivalline	NRP	6	0	0	0	1	5	0	1	0	7	10	3	3	0	0	1	6	7	4	0	4	0	3	0	0	0	2	0	0	4	0	7	0	0	2	0	0	0	1	2	2	0	1	0	0	1	0
BGC0000385	lysobactin	NRP	3	2	0	3	1	2	2	5	0	5	2	3	1	0	0	1	4	2	3	2	3	3	2	3	1	1	2	1	2	3	1	6	1	3	4	0	0	1	4	4	2	1	2	0	4	1	2
BGC0001114	thailanstatin A	NRP	2	1	0	1	3	0	1	1	1	2	2	2	0	0	0	3	5	1	4	4	4	3	3	3	1	0	2	0	2	3	0	5	1	4	6	0	1	0	3	4	3	4	5	1	2	0	2
BGC0002432	laterocidine	NRP	0	1	0	0	1	2	0	7	1	2	5	0	0	1	0	4	6	1	4	1	4	1	2	1	2	1	0	1	1	4	0	2	0	3	3	1	1	1	3	2	5	2	4	1	3	3	0
BGC0001721	ornibactin	NRP	2	1	0	0	1	0	0	1	0	0	3	1	0	0	0	0	2	0	0	4	0	0	0	13	0	0	0	0	0	15	0	2	0	15	15	0	0	0	1	0	15	15	15	1	1	0	1
BGC0002001	crochelin A	NRP	2	1	0	0	2	2	0	1	0	1	1	1	0	1	0	0	1	2	1	1	1	1	1	1	1	1	1	0	1	2	0	5	1	3	0	0	0	0	2	2	1	0	1	0	3	0	1
BGC0001042	sanglifehrin A	NRP	2	1	0	1	1	1	0	3	3	2	4	1	0	0	0	1	6	1	1	0	0	3	2	1	0	0	0	0	0	9	1	4	1	5	8	1	0	0	1	8	4	3	5	1	7	0	1
BGC0000347	equibactin	NRP	0	0	0	1	0	12	0	1	0	3	8	2	2	1	0	5	7	5	7	2	7	2	4	2	2	4	1	1	1	2	0	6	0	0	0	0	0	0	1	0	1	2	2	4	0	0	1
BGC0001007	lymphostin, lymphostinol, neolymphostin b, neolymphostinol B	NRP	1	1	0	1	1	1	1	3	1	3	4	4	1	1	1	3	4	3	3	3	4	2	1	2	2	1	1	1	1	5	2	3	2	7	5	1	1	1	4	5	1	1	4	5	5	0	3
BGC0001233	feglymycin	NRP	4	1	1	2	2	0	0	6	2	6	4	1	3	0	0	1	4	1	3	1	1	1	3	1	0	0	1	1	0	3	0	6	2	6	6	2	0	0	3	3	2	1	4	2	5	1	2
BGC0001006	lymphostin, lymphostinol, neolymphostin B, neolymphostinol B	NRP	1	1	0	1	2	1	1	3	2	2	5	3	1	0	1	3	5	2	4	2	3	3	3	1	1	1	1	1	0	6	2	2	3	6	6	1	1	0	4	6	2	1	3	3	4	1	2
BGC0001846	montanastatin, valinomycin	NRP	0	1	0	0	1	0	0	2	2	5	4	3	1	0	0	2	3	2	3	0	2	6	1	0	0	1	1	1	0	5	0	4	0	8	13	0	0	0	1	3	3	0	0	3	5	1	0
BGC0001196	desotamide	NRP	1	1	0	1	2	1	0	4	0	2	5	7	1	0	0	2	7	0	2	1	3	2	0	1	0	1	1	2	0	5	1	4	1	8	7	1	2	0	2	5	3	2	4	2	3	0	1
BGC0001752	qinichelins	NRP	0	2	0	1	1	2	0	5	1	5	8	4	1	0	1	0	6	0	5	0	5	1	1	1	0	2	2	0	0	4	1	3	1	9	6	0	0	0	6	3	4	0	2	4	2	0	2
BGC0002079	omnipeptin	NRP	0	1	0	0	1	1	0	1	1	3	2	2	0	0	0	2	1	1	4	2	3	3	2	0	0	0	0	0	0	4	1	5	0	10	7	0	0	0	3	3	1	0	1	2	7	0	0
BGC0002718	madurastatin A1, madurastatin A2, madurastatin E1, madurastatin F, madurastatin G1	NRP	2	0	0	0	2	1	0	4	2	5	7	6	1	0	0	1	8	3	5	1	4	5	3	0	0	0	2	1	0	3	0	0	0	6	7	0	0	0	2	4	2	0	5	6	5	0	0
BGC0000288	A-503083 A, A-503083 B, A-503083 E, A-503083 F	NRP	1	0	0	1	0	2	0	5	0	3	4	3	1	0	0	2	9	1	4	1	3	3	3	2	0	0	1	0	0	5	0	4	0	7	9	0	0	0	4	2	0	3	2	3	3	0	0
BGC0000186	thailandamide, thailandamide lactone	NRP	5	2	0	0	1	3	1	2	0	1	5	5	0	0	1	3	4	2	4	3	0	1	5	3	0	3	3	1	0	5	1	4	0	6	5	0	0	0	4	4	4	4	7	1	2	1	2
BGC0001058	zorbamycin	NRP	3	1	0	0	2	2	0	2	0	3	5	3	3	0	1	2	9	4	3	1	1	4	5	1	0	0	1	1	2	4	0	3	1	7	5	0	0	0	1	0	4	1	3	2	3	1	0
BGC0000296	actinomycin D	NRP	3	2	0	1	1	1	0	5	2	3	4	4	2	0	1	1	8	0	1	0	3	4	4	1	0	0	0	2	1	3	1	4	0	7	10	0	0	2	4	4	2	1	8	4	6	0	0
BGC0001421	myxochromide B	NRP	3	3	2	3	2	2	0	4	3	3	3	3	0	0	1	1	3	2	4	2	1	4	3	4	0	1	1	3	2	5	1	4	3	5	3	2	2	1	5	2	3	2	4	2	3	2	2
BGC0001406	telomycin	NRP	2	1	0	0	1	4	1	6	2	4	7	4	0	0	0	1	7	0	3	2	1	3	0	1	0	0	0	2	0	7	0	5	0	6	11	0	0	0	2	2	0	0	4	2	4	0	2
BGC0002097	kosinostatin	NRP	2	0	0	1	2	1	0	4	1	5	5	3	2	0	1	2	4	1	7	2	4	2	2	4	1	0	1	2	0	4	2	3	1	7	5	2	1	1	4	4	1	4	2	2	3	1	1
BGC0002078	omnipeptin	NRP	2	0	0	1	1	3	0	1	0	6	7	1	2	0	1	1	2	1	4	0	2	5	1	3	0	0	0	2	0	6	1	4	0	9	7	0	0	0	1	4	1	1	1	3	5	0	0
BGC0001792	surugamide A, surugamide D	NRP	4	1	0	0	0	1	0	5	0	2	6	5	1	0	1	3	5	1	2	1	3	2	2	0	0	0	1	0	1	11	0	4	0	11	15	0	0	0	1	4	1	0	3	7	6	0	0
BGC0001657	lysocin	NRP	3	1	0	1	2	3	0	5	0	5	5	2	0	0	0	3	4	0	4	1	1	1	4	2	0	2	2	2	1	3	0	7	1	6	6	0	0	1	5	4	3	2	2	1	5	0	2
BGC0001593	ficellomycin	NRP	1	2	0	0	0	1	0	5	0	6	5	7	2	0	0	1	5	5	3	1	3	3	4	0	0	0	0	0	3	4	1	5	1	8	4	0	0	0	4	4	3	1	2	4	4	1	1
BGC0000982	cystothiazole A	NRP	1	2	2	3	2	4	1	4	1	4	4	1	2	1	1	1	7	3	5	2	2	2	3	4	1	1	1	2	1	4	1	5	3	6	4	1	1	1	4	3	2	2	5	3	2	1	1
BGC0000429	skyllamycin A, skyllamycin B	NRP	1	1	0	1	2	2	0	5	1	3	5	4	1	0	2	4	5	1	4	2	3	6	2	1	0	0	1	0	0	6	0	4	0	11	9	0	1	0	3	1	1	0	1	4	7	0	1
BGC0002314	corbomycin	NRP	3	3	0	2	1	1	0	4	1	4	5	1	2	0	0	1	5	3	2	2	3	3	4	2	0	0	2	2	2	4	1	4	1	9	10	1	2	0	4	5	5	2	4	2	3	2	0
BGC0000960	azinomycin B	NRP	3	2	1	1	1	1	1	4	2	7	7	4	3	0	0	2	3	2	5	0	2	4	5	1	0	0	1	0	2	3	0	3	0	9	8	0	0	0	3	3	4	2	2	3	6	1	1
BGC0002044	empedopeptin	NRP	4	2	0	0	2	1	0	2	0	3	2	1	0	0	0	1	3	4	3	1	1	1	5	2	0	1	4	0	1	1	1	3	2	6	5	1	0	1	4	2	1	1	2	0	5	0	1
BGC0000311	balhimycin	NRP	1	1	0	0	3	3	0	3	1	4	5	4	2	0	0	1	4	3	5	1	3	3	4	0	0	1	1	1	1	3	0	2	0	11	7	0	0	0	4	3	1	2	5	3	5	1	2
BGC0000459	fijimycin A, griseoviridin	NRP	0	1	0	1	4	0	0	4	2	7	7	4	1	0	1	1	5	3	3	0	3	4	1	0	0	0	0	1	0	6	0	7	1	7	10	0	0	0	1	3	5	2	3	3	2	0	2
BGC0000984	delftibactin A, delftibactin B	NRP	11	0	0	0	1	1	0	0	0	2	2	1	0	0	0	1	3	0	1	2	1	0	4	1	0	3	0	0	2	2	1	13	1	2	4	0	0	0	1	4	0	2	2	0	6	0	2
BGC0002697	azabicyclene B, azabicyclene C, azabicyclene D, clipibicyclene	NRP	1	3	0	2	1	1	0	5	1	4	5	5	3	0	1	2	7	1	5	0	3	4	0	0	0	1	2	2	2	7	1	5	0	9	6	0	1	0	3	6	3	0	4	5	6	0	3
BGC0001379	BD-12	NRP	2	2	0	2	1	1	1	3	2	4	6	2	2	1	3	4	5	3	3	2	4	4	2	2	1	1	2	3	3	5	2	4	3	6	5	2	2	2	4	3	5	2	2	3	3	2	3
BGC0000350	ET-743	NRP	1	0	1	0	1	1	0	4	0	3	8	4	0	0	0	8	6	1	4	4	2	2	13	0	5	1	1	0	0	5	1	9	1	2	2	1	1	1	2	0	4	2	3	0	1	0	2
BGC0002384	lysocin E	NRP	4	1	0	0	3	2	0	4	1	4	3	1	0	0	0	1	5	1	3	1	0	0	2	2	0	0	0	0	2	0	0	7	3	5	3	0	0	0	2	2	0	2	4	1	5	0	1
BGC0001569	dechlorocuracomycin	NRP	4	2	1	2	0	1	1	5	3	5	5	5	1	0	0	2	5	2	2	2	5	2	5	3	0	0	2	2	1	5	0	6	1	9	8	0	1	0	4	2	4	1	3	2	5	1	3
BGC0002109	kitacinnamycin A, kitacinnamycin B, kitacinnamycin C, kitacinnamycin D, kitacinnamycin E, kitacinnamycin F	NRP	4	3	1	1	2	1	0	3	2	5	6	3	1	0	0	3	4	1	4	0	2	3	3	1	1	1	1	1	2	3	1	5	1	13	9	1	1	0	4	3	2	1	2	4	6	0	2
BGC0000464	xenoamicin A, xenoamicin B	NRP	2	0	0	0	3	4	0	4	1	3	8	4	4	4	3	5	4	3	3	1	3	1	6	3	3	0	4	1	0	0	1	11	1	2	1	0	1	1	2	0	4	0	2	3	0	2	3
BGC0000445	thiocoraline	NRP	3	2	0	0	3	0	0	2	3	3	7	4	3	0	1	4	7	4	3	2	2	4	4	3	0	0	0	2	0	5	1	6	1	6	6	1	1	0	2	5	3	2	5	6	4	0	2
BGC0002025	thaxteramide C	NRP	5	0	0	1	2	2	0	2	2	6	4	5	1	0	0	3	6	0	4	3	2	2	3	2	0	1	0	1	1	2	1	1	0	9	7	0	1	0	5	4	1	2	4	3	6	2	2
BGC0000354	friulimicin A, friulimicin B, friulimicin C, friulimicin D	NRP	0	2	0	0	0	0	0	6	0	4	8	2	0	0	0	1	9	1	3	1	6	1	2	2	0	1	0	1	0	2	1	5	0	12	8	0	0	0	4	4	1	2	5	6	8	0	1
BGC0002496	serratiochelin A, serratiochelin B, serratiochelin C	NRP	2	0	1	0	1	5	0	4	0	6	8	3	2	2	1	2	2	4	3	1	1	2	2	1	2	0	3	3	2	0	1	6	1	1	3	0	1	1	2	1	1	0	0	1	5	4	3
BGC0001215	conglobatin	NRP	2	3	2	2	3	3	2	4	3	3	5	3	3	1	2	2	6	3	5	3	3	4	3	2	2	2	2	2	2	4	1	5	2	4	6	2	2	2	3	5	3	2	5	3	4	2	2
BGC0002637	rimomycin A, rimomycin B, rimomycin C	NRP	2	2	0	1	2	1	0	5	2	6	3	4	2	0	0	3	8	1	1	1	3	6	4	3	0	1	1	0	0	7	1	5	1	10	10	0	1	0	3	3	4	5	4	3	4	0	1
BGC0002336	gladiochelin A1, gladiochelin B2	NRP	2	0	0	0	0	1	0	0	1	2	1	1	2	0	0	2	3	2	2	2	1	2	0	11	0	0	1	2	0	13	0	0	1	17	16	0	0	1	3	4	13	11	11	0	4	0	2
BGC0001941	fulvuthiacene A, fulvuthiacene B	NRP	4	3	1	2	2	2	1	5	2	4	4	5	2	0	1	2	5	4	3	1	6	2	2	4	0	1	1	2	1	4	2	6	2	5	6	2	1	1	4	5	4	4	3	4	4	3	2
BGC0001093	disorazol A	NRP	3	2	1	1	1	4	0	5	1	6	6	3	1	0	1	2	5	2	4	2	4	2	6	2	1	0	1	2	1	4	1	5	1	6	6	1	1	1	4	3	3	4	7	2	4	1	1
BGC0001370	lipopeptide 8D1-1, lipopeptide 8D1-2	NRP	2	3	0	2	2	1	0	4	3	7	7	4	2	0	0	4	6	1	1	2	3	2	2	2	0	1	1	5	3	6	1	6	2	8	11	0	1	1	5	4	3	1	5	3	7	2	2
BGC0000340	echoside A, echoside B, echoside C, echoside D, echoside E	NRP	3	2	2	2	2	2	2	5	2	5	5	5	4	1	2	3	6	3	4	2	7	5	5	2	2	1	2	3	2	5	1	2	2	7	7	2	2	2	4	4	3	4	3	4	5	2	4
BGC0001013	meridamycin	NRP	1	0	0	0	2	3	0	6	1	5	6	5	5	0	0	5	5	5	4	3	5	6	3	4	1	1	5	4	1	5	1	2	1	9	7	1	1	0	3	4	3	2	4	5	8	0	4
BGC0001178	UK-68,597	NRP	2	0	0	0	1	0	0	3	1	4	8	2	2	0	0	1	6	1	6	2	3	4	4	1	0	1	0	2	1	5	0	3	0	5	9	1	0	0	5	6	2	1	4	8	14	0	2
BGC0002359	dudomycin A	NRP	4	2	0	2	4	2	1	4	1	4	7	6	4	0	2	5	8	3	4	4	6	8	2	4	0	2	2	2	2	8	3	3	2	8	11	1	1	1	2	3	4	3	3	6	6	3	3
BGC0002327	bolagladin A, bolagladin B	NRP	1	0	0	0	2	2	0	2	0	4	2	1	0	0	0	1	2	1	2	4	1	1	3	14	0	0	1	1	2	16	0	2	0	18	19	0	0	0	1	1	15	17	16	0	1	1	2
BGC0002638	misaugamycin A, misaugamycin B	NRP	2	3	0	1	1	1	1	5	1	6	5	5	3	0	1	1	11	1	6	1	5	5	2	2	0	1	0	0	1	6	0	7	2	11	8	1	1	0	6	7	2	0	5	6	6	1	1
BGC0001053	tubulysin A	NRP	4	2	2	2	2	2	2	2	2	3	3	3	1	1	2	3	8	3	3	3	5	4	3	8	1	2	2	2	3	5	2	6	2	11	6	2	2	2	3	2	5	4	6	2	2	2	2
BGC0002689	2,3-dihydroxybenzoylserine	NRP	1	0	0	0	2	1	0	3	1	4	3	5	0	0	1	0	2	1	1	1	2	3	2	0	0	0	1	3	1	8	0	18	1	9	9	2	0	1	1	2	1	0	3	0	13	0	2
BGC0002440	longicatenamide A, longicatenamide B, longicatenamide C, longicatenamide D	NRP	4	2	1	2	3	3	0	4	2	7	6	5	2	0	1	3	6	2	5	4	5	5	4	3	0	1	1	4	2	5	0	4	2	9	7	2	2	1	8	4	4	2	6	3	5	2	2
BGC0000034	candicidin	NRP	4	1	0	1	3	2	0	5	1	4	9	7	2	0	0	2	9	2	6	3	4	6	2	3	0	1	0	1	1	13	0	6	1	12	16	0	1	0	3	6	1	1	4	7	10	1	0
BGC0001764	s56-p1	NRP	3	1	0	1	3	1	0	5	2	3	7	4	3	0	0	2	6	5	5	2	3	4	4	1	2	0	1	4	1	3	1	6	0	13	13	0	0	0	5	4	1	1	5	6	9	0	1
BGC0002676	skyllamycin D, skyllamycin E	NRP	3	2	0	1	3	3	0	7	0	4	4	6	1	0	1	3	10	4	3	2	5	5	6	1	1	2	1	2	2	5	2	3	2	8	17	1	2	1	4	4	2	2	1	4	7	2	3
BGC0001048	tallysomycin A, tallysomycin B	NRP	2	5	0	1	2	3	0	3	2	4	8	4	2	1	2	5	8	3	7	3	7	10	2	2	2	1	2	0	0	5	1	10	0	10	11	2	2	0	2	7	3	2	2	5	8	0	1
BGC0001457	jomthonic acid A, jomthonic acid B, jomthonic acid C	NRP	3	1	0	0	5	2	0	4	2	6	9	10	5	0	1	1	9	5	8	2	5	7	1	4	1	0	2	1	1	8	0	5	1	11	13	0	0	2	5	4	2	2	4	5	8	0	2
BGC0001740	phthoxazolin	NRP	6	2	0	1	2	5	0	4	3	2	6	4	3	1	0	4	11	4	5	2	4	4	7	1	1	1	3	3	2	4	3	6	1	9	9	1	1	2	2	4	4	2	4	4	3	1	2
BGC0001312	viscosin	NRP	6	0	0	0	0	1	0	2	1	4	1	0	1	0	0	0	2	0	4	0	0	1	2	1	0	3	2	1	2	2	1	4	4	4	3	1	0	1	3	2	1	1	3	2	10	0	5
BGC0002087	gladiostatin A	NRP	4	0	0	0	1	0	0	2	0	7	4	2	0	0	0	0	2	1	3	5	2	1	3	9	0	0	0	1	4	9	0	7	3	9	10	1	0	0	2	4	9	8	8	4	7	1	1
BGC0001686	N-octanoyl-Met-Phe-H	NRP	5	4	5	4	4	4	0	9	6	8	2	0	0	1	1	3	5	2	2	6	3	4	3	4	0	4	2	5	4	6	4	9	4	4	4	6	5	1	9	5	6	6	4	4	8	5	6
BGC0000360	GE81112	NRP	1	1	0	0	1	2	0	6	3	7	8	6	4	0	0	5	9	6	6	2	8	5	5	6	0	1	3	1	0	6	0	5	1	10	10	0	1	0	6	6	3	3	4	6	11	0	0
BGC0000290	A-47934	NRP	5	1	0	1	2	1	0	6	2	6	8	6	3	0	1	1	5	1	8	3	4	7	6	3	1	1	1	2	2	7	1	4	1	11	9	2	1	1	4	5	2	4	5	6	9	0	2
BGC0000422	saframycin A, saframycin B	NRP	4	3	1	3	5	2	2	5	4	5	5	4	3	1	2	3	5	3	3	4	3	4	6	2	2	1	3	3	4	3	1	4	2	6	10	2	3	1	7	4	4	3	4	5	5	2	4
BGC0001814	ulleungmycin	NRP	4	2	0	3	2	0	0	7	2	4	10	4	2	0	1	1	9	1	5	4	6	4	3	4	0	1	2	2	0	10	1	7	1	11	11	1	1	2	6	5	2	3	3	4	6	0	3
BGC0001106	oxalomycin B	NRP	3	3	0	0	4	1	0	6	1	6	12	7	4	0	0	2	10	3	6	1	5	7	5	0	0	2	0	2	0	7	0	6	1	10	17	1	0	1	5	6	5	2	7	3	5	0	2
BGC0002456	alchivemycin A, alchivemycin B	NRP	3	3	2	2	3	4	2	4	3	3	6	6	3	2	2	3	8	5	3	5	4	5	7	3	2	4	3	3	2	10	2	4	2	9	8	2	2	2	4	7	8	3	5	4	7	2	3
BGC0001073	kosinostatin	NRP	3	2	0	2	3	1	1	5	2	8	8	4	1	1	3	3	7	2	5	1	4	6	3	4	1	1	2	4	0	6	1	3	0	14	7	1	1	2	4	4	4	3	4	9	9	1	3
BGC0001598	foxicin, foxicin A, foxicin B, foxicin C	NRP	2	1	0	0	1	0	0	9	0	4	10	7	3	0	0	3	17	3	8	1	7	9	5	0	0	0	2	2	0	7	0	4	0	13	15	0	0	0	3	5	1	1	4	5	8	0	1
BGC0001818	vazabitide A	NRP	4	1	0	2	2	3	0	6	1	6	9	9	5	0	1	2	10	6	3	0	5	5	6	3	0	0	4	2	1	10	1	6	0	12	17	2	2	0	2	5	3	0	5	4	10	1	2
BGC0002430	gausemycin A, gausemycin B	NRP	2	1	0	0	4	1	1	7	1	6	14	5	4	0	2	5	9	5	5	0	4	7	4	3	0	0	4	2	1	9	1	6	2	11	12	2	0	0	6	5	3	1	4	5	9	1	4
BGC0001963	catenulisporolides	NRP	7	2	1	1	2	3	1	4	1	5	16	7	1	1	1	2	11	4	5	2	4	4	9	2	1	2	2	4	1	8	1	7	1	16	11	1	1	1	6	3	7	1	3	7	8	1	1
BGC0000379	glycinocin A	NRP	3	0	0	0	2	1	0	3	2	7	8	7	1	0	2	3	7	1	7	3	8	9	5	2	0	0	1	4	2	8	1	4	1	17	15	0	0	0	9	5	1	4	5	6	10	0	3
BGC0001945	chloromyxamide	NRP	6	3	1	3	5	1	1	7	4	8	8	7	6	0	0	1	9	5	7	2	6	5	4	5	0	0	3	4	3	5	1	6	2	12	9	2	3	1	4	6	3	3	7	4	11	3	5
BGC0000440	teicoplanin	NRP	6	1	0	1	1	2	0	7	0	9	8	4	0	0	0	0	9	1	10	3	5	6	3	1	1	1	1	3	0	5	1	7	1	21	9	0	1	0	5	11	1	3	6	9	13	0	3
BGC0001101	leinamycin	NRP	4	3	2	1	1	5	0	8	2	9	8	4	2	0	0	3	17	2	2	6	6	6	6	2	0	0	2	2	2	6	0	11	1	11	13	0	1	2	6	4	4	5	5	7	7	1	2
BGC0000315	CDA1b, CDA2a, CDA2b, CDA3a, CDA3b, CDA4a, CDA4b	NRP	3	2	0	2	1	1	0	8	0	9	10	8	3	0	2	2	10	4	5	1	6	5	5	3	0	1	0	4	2	8	1	7	2	18	15	0	2	1	7	5	5	3	5	7	11	0	3
BGC0001575	dipeptide aldehydes	NRP	2	2	3	2	5	10	4	14	4	15	4	1	4	2	3	5	11	2	4	5	1	4	9	5	0	2	1	2	5	5	6	17	4	3	1	3	1	5	16	4	4	1	6	11	4	1	17
BGC0002693	pyoverdine SMX-1	NRP	7	0	0	1	0	1	1	1	0	2	3	2	0	0	0	0	3	1	4	1	0	1	3	2	0	0	1	0	3	2	3	7	4	4	3	0	1	1	1	4	5	2	2	2	7	0	7
BGC0002662	petrichorin A, petrichorin B	NRP	5	2	2	1	3	3	1	7	1	9	11	6	5	1	2	2	10	4	6	7	8	7	4	3	1	2	2	3	4	7	4	7	3	12	13	2	2	1	5	7	3	1	5	14	8	0	2
BGC0002100	colibrimycin	NRP	3	2	0	1	2	1	0	7	2	7	9	6	4	0	1	3	16	1	6	4	7	8	7	1	1	0	2	4	1	13	1	6	1	22	23	0	1	1	5	7	5	3	3	8	14	0	1
BGC0000365	glycopeptidolipid	NRP	2	1	0	0	8	5	0	11	1	8	11	10	4	1	1	5	14	4	10	3	10	8	6	3	0	2	4	4	0	13	1	5	0	18	16	0	1	1	6	10	5	2	4	10	14	2	3
BGC0000289	A40926	NRP	6	5	2	3	3	3	2	6	4	9	7	7	3	1	2	3	10	4	6	3	7	5	4	5	4	2	3	5	3	7	3	10	3	12	17	1	3	3	4	6	7	3	9	6	8	4	4
BGC0000431	stenothricin	NRP	5	3	1	2	5	3	0	8	2	9	10	6	7	2	2	3	14	4	9	4	9	10	5	6	2	2	2	5	3	11	2	7	2	15	17	1	4	2	10	9	6	2	8	8	11	2	3
BGC0002716	gamexpeptide A, gamexpeptide B, gamexpeptide E, luminmide B, luminmide D, luminmide E, luminmide F, luminmide G	NRP	4	2	1	0	3	8	0	9	1	7	11	9	10	5	6	6	6	12	10	7	5	2	7	8	9	0	11	4	1	4	8	9	2	5	3	1	5	1	3	4	0	0	1	4	2	9	10
BGC0002686	(-)-Madurastatin C1, madurastatin D1, madurastatin D2	NRP	1	2	0	1	2	2	0	10	1	11	11	13	3	0	0	4	20	4	10	4	13	9	4	1	1	1	2	4	0	12	1	6	0	20	19	0	0	0	6	7	2	2	4	10	9	0	2
BGC0000291	A54145	NRP	7	4	2	1	3	2	1	9	3	8	10	8	3	0	1	4	8	8	10	3	4	6	7	4	1	1	3	2	0	15	0	9	2	21	19	0	1	0	8	6	7	3	5	8	10	0	2
BGC0000362	glycopeptidolipid	NRP	4	0	0	1	7	6	0	10	2	9	13	12	6	0	1	4	13	9	12	2	13	10	1	5	3	1	3	3	0	12	1	2	1	18	16	0	0	0	5	7	4	3	5	15	16	1	4
BGC0002523	desertomycin A, desertomycin B, desertomycin G	NRP	5	4	0	1	6	2	0	8	2	10	11	8	6	0	1	4	19	5	9	3	9	9	6	3	1	0	3	5	1	6	0	8	1	18	12	0	2	0	10	6	9	5	10	10	11	0	2
BGC0001011	meridamycin	NRP	5	6	0	3	5	3	1	8	4	10	10	9	5	0	4	5	14	5	12	6	6	11	9	4	5	2	5	4	4	12	3	12	0	20	14	0	1	2	5	10	7	7	11	8	12	3	4
BGC0000344	entolysin	NRP	10	4	1	4	3	4	1	9	3	8	6	6	1	0	2	4	10	5	9	2	6	3	2	3	0	2	5	3	12	9	4	15	8	11	14	2	2	4	8	8	8	2	8	6	11	3	7
BGC0000081	kedarcidin	NRP	4	3	0	3	5	3	1	5	1	6	15	7	4	1	1	8	14	3	7	2	9	9	9	3	0	1	3	1	1	10	1	9	1	30	22	0	2	1	8	6	7	7	9	10	14	1	3
BGC0002713	mevalagmapeptide A, mevalagmapeptide B, mevalagmapeptide C, mevalagmapeptide D	NRP	7	1	2	1	6	9	2	13	2	11	13	9	8	7	8	11	9	13	9	10	7	4	11	6	8	1	12	5	2	2	7	13	5	7	6	4	7	3	6	4	5	0	4	6	7	7	7
BGC0000972	cis-7-tetradecenoyl-D-asparagine, N-myristoyl-D-asparagine, (R)-N1-((S)-5-oxohexan-2-yl)-2-tetradecanamidosuccinamide	NRP	9	1	0	0	2	5	0	12	1	4	23	23	5	5	6	7	11	23	15	23	3	1	6	6	2	0	21	11	0	15	2	13	1	3	1	0	2	0	14	3	6	1	0	4	3	4	17
BGC0000341	enduracidin	NRP	7	0	0	2	4	1	1	8	2	13	17	10	6	0	1	5	24	10	13	5	11	14	8	7	0	0	3	7	1	11	0	4	1	21	21	2	1	2	15	9	6	5	10	13	18	0	5
BGC0002476	enterobactin	NRP	10	0	0	0	10	10	0	10	6	10	10	10	10	10	10	10	10	10	10	10	10	10	10	10	10	3	10	9	1	8	10	10	10	10	10	9	10	9	8	8	2	2	4	10	9	10	10
BGC0002657	deoxyhangtaimycin	NRP	3	2	2	2	5	3	2	10	3	10	17	15	5	1	2	5	20	6	10	3	7	13	8	5	0	2	3	2	1	16	1	8	1	23	30	2	2	1	10	9	4	4	9	11	12	3	3
BGC0002571	pyoverdine DC3000	NRP	19	1	0	1	0	2	0	7	0	11	8	2	0	0	0	4	5	1	12	3	1	0	1	3	2	0	4	1	16	4	3	9	5	8	8	1	1	0	3	6	0	0	6	3	19	0	5
BGC0002379	MA026	NRP	12	1	0	2	0	3	1	9	1	11	14	4	1	0	1	1	11	6	10	2	4	0	6	2	0	1	4	2	14	9	2	19	9	18	16	1	0	1	6	7	9	5	7	5	22	1	4
BGC0000413	Pf-5 pyoverdine	NRP	29	7	1	5	5	8	2	17	3	17	15	8	2	1	2	3	9	3	13	8	3	4	13	8	1	1	5	5	40	15	9	28	29	22	21	6	3	9	10	10	9	10	11	7	98	3	17
BGC0001055	yersiniabactin	NRP	26	0	3	1	29	51	3	63	12	38	65	60	57	58	57	62	48	63	63	58	56	32	48	56	40	6	64	35	3	25	42	51	42	33	33	41	50	19	35	26	5	4	12	49	36	55	53
BGC0001893	abscisic acid	Other	0	0	0	0	0	0	0	0	0	0	0	0	0	0	0	0	0	0	0	0	0	0	0	0	0	0	0	0	0	0	0	0	0	0	0	0	0	0	0	0	0	0	0	0	0	0	0
BGC0002084	biarylitide YFH, biarylitide YYH	Other	0	0	0	0	0	0	0	0	0	0	0	0	0	0	0	0	0	0	0	0	0	0	0	0	0	0	0	0	0	0	0	0	0	0	0	0	0	0	0	0	0	0	0	0	0	0	0
BGC0002099	biarylite-YFH	Other	0	0	0	0	0	0	0	0	0	0	0	0	0	0	0	0	0	0	0	0	0	0	0	0	0	0	0	0	0	0	0	0	0	0	0	0	0	0	0	0	0	0	0	0	0	0	0
BGC0001239	biotin	Other	0	0	0	0	0	0	0	0	0	0	0	0	0	0	0	0	0	0	0	0	0	0	0	0	0	0	0	0	0	0	0	0	0	0	0	0	0	0	0	0	1	0	0	0	0	0	0
BGC0000848	A-factor	Other	0	0	0	0	0	0	0	0	0	0	0	0	0	0	0	0	0	0	0	0	0	0	0	0	0	0	0	0	0	0	0	0	0	1	0	0	0	0	0	0	0	0	0	0	0	0	0
BGC0002313	streptozotocin	Other	0	0	0	0	0	0	0	0	0	0	0	0	0	0	0	0	0	0	0	0	0	0	0	0	0	0	0	0	0	0	0	0	0	0	0	0	0	0	0	0	0	0	0	0	0	0	0
BGC0002341	3,5-dibromo-p-anisic acid	Other	0	0	0	0	0	0	0	0	0	0	0	0	0	0	0	0	0	0	0	0	0	0	0	0	0	0	0	0	0	0	0	0	0	0	0	0	0	0	0	0	1	0	0	0	0	0	0
BGC0002195	kojic acid	Other	0	0	0	0	0	0	0	0	0	0	0	0	0	0	0	0	0	0	0	0	0	0	1	0	0	0	0	0	0	0	0	1	0	0	0	0	0	0	0	0	0	0	0	0	0	0	0
BGC0002193	phenguignardic acid	Other	0	0	0	0	0	0	0	0	0	0	0	0	0	0	0	0	1	0	0	0	0	0	0	0	0	0	0	0	0	0	0	0	0	0	0	0	0	0	0	0	0	0	1	0	0	0	0
BGC0001678	mycosporine-like amino acids (MAAs)	Other	0	0	0	0	0	0	0	0	0	0	0	0	0	0	0	0	0	0	0	0	0	0	0	0	0	0	0	0	0	0	0	0	0	0	0	0	0	0	0	0	0	1	0	0	0	0	0
BGC0000855	ectoine	Other	0	0	0	0	0	0	0	0	0	0	0	0	0	0	0	1	1	0	0	0	0	0	0	0	0	0	0	0	0	0	0	0	0	0	0	0	0	0	0	0	0	0	0	0	0	0	0
BGC0002423	arsinothricin	Other	0	0	0	0	0	0	0	0	0	0	0	0	0	0	0	0	1	0	0	0	0	0	0	0	1	0	0	0	0	0	0	0	0	0	0	0	0	0	0	0	0	0	0	0	0	0	0
BGC0000911	melanin	Other	0	0	0	0	0	0	0	0	0	0	0	0	0	0	0	0	0	0	0	0	0	2	0	0	0	0	0	0	0	0	0	0	0	0	1	0	0	0	0	0	0	0	0	0	0	0	0
BGC0002652	12F-plicacetin, 40551-F, cytosaminomycin F, cytosaminomycin G, plicacetin, streptcytosine D, streptcytosine E, streptcytosine P	Other	0	0	0	0	0	0	0	0	0	0	0	0	0	0	0	0	0	0	0	0	0	0	0	0	0	0	0	0	0	0	0	0	0	0	1	0	0	0	0	0	0	0	0	0	0	0	0
BGC0001454	germicidin	Other	0	0	0	0	0	0	0	0	0	0	0	1	0	0	0	0	1	0	0	0	0	0	0	0	0	0	0	0	0	0	0	0	0	0	0	0	0	0	0	0	0	0	0	1	0	0	0
BGC0000912	melanin	Other	0	0	0	0	0	0	0	0	0	0	0	0	0	0	0	0	0	0	0	0	0	0	0	0	0	0	0	0	0	0	0	0	0	0	0	0	0	0	0	0	0	0	1	0	0	0	0
BGC0000919	phaseolotoxin	Other	0	0	0	0	0	0	0	0	0	0	0	0	0	0	0	0	0	0	0	0	0	0	2	0	0	0	0	0	0	0	0	1	0	0	0	0	0	0	0	0	0	0	0	0	0	0	0
BGC0000910	melanin	Other	0	0	0	0	0	0	0	0	0	0	0	0	0	0	0	0	1	0	0	0	0	0	0	0	0	0	0	0	0	0	0	0	0	0	1	0	0	0	0	0	0	0	0	0	0	0	0
BGC0000850	γ-butyrolactone	Other	0	0	0	0	0	0	0	0	0	0	0	0	0	0	0	0	0	0	0	0	0	0	0	0	0	0	0	0	0	0	0	1	0	0	0	0	0	0	0	0	0	0	0	0	0	0	0
BGC0001994	β-ethynylserine	Other	0	0	0	0	0	0	0	0	0	0	0	0	0	0	0	0	0	0	0	0	0	0	0	0	0	0	0	0	0	0	0	0	0	1	0	0	0	0	0	0	0	0	0	0	0	0	0
BGC0002331	labradorin 1, labradorin 2, pimprinine	Other	0	0	0	0	0	0	0	0	0	0	0	0	0	0	0	0	1	0	0	0	0	0	0	0	0	0	0	0	0	0	0	0	0	0	0	0	0	0	0	0	0	0	1	0	0	0	0
BGC0001468	bicyclomycin	Other	0	0	0	0	0	0	0	0	0	0	0	0	0	0	0	0	0	0	0	0	0	0	0	0	0	0	0	0	0	0	0	0	0	0	1	0	0	0	0	0	0	0	0	0	0	0	0
BGC0001527	basidioferrin	Other	0	0	0	0	0	0	0	0	0	0	1	0	0	0	0	0	1	0	0	0	0	0	0	0	0	0	0	0	0	0	0	1	0	0	0	0	0	0	0	0	1	0	0	0	0	0	0
BGC0002163	8-oxo-fusatin, 8-oxo-isopentenyladenine, fusatin, fusatinic acid	Other	0	0	0	0	0	0	0	0	0	0	0	0	0	0	0	0	2	0	0	0	0	0	2	0	0	0	0	0	0	0	0	0	0	0	0	0	0	0	0	0	1	0	0	0	0	0	0
BGC0002644	7'-carboxy-L-NGG, domoic acid, isodomoic acid A, isodomoic acid B, isodomoic acid C, kainic acid, prekainic acid	Other	0	0	0	0	1	0	0	0	0	0	0	0	0	0	0	0	0	0	0	0	0	0	0	0	0	0	0	0	0	0	0	2	0	0	0	0	0	0	0	0	0	0	0	0	0	0	0
BGC0001680	N-acyl alanine	Other	0	0	0	0	0	0	0	0	0	0	0	0	0	0	0	0	0	0	0	0	0	0	1	0	0	0	0	1	0	0	0	0	0	0	0	0	0	0	0	0	0	0	0	0	1	0	0
BGC0002134	leupeptin A, leupeptin B, leupeptin C, leupeptin D	Other	0	0	0	0	0	0	0	0	0	0	0	0	0	0	0	0	0	0	0	1	0	0	0	0	0	0	0	0	0	1	0	0	0	0	1	0	0	0	0	0	0	0	0	0	1	0	0
BGC0001986	purincyclamide	Other	0	0	0	0	0	0	0	0	0	0	0	0	0	0	0	0	1	0	0	0	0	0	0	0	0	0	0	0	0	0	0	0	0	0	0	0	0	0	0	0	0	0	0	0	0	0	0
BGC0001949	domoic acid	Other	0	0	0	0	0	0	0	0	0	0	0	0	0	0	0	0	0	0	0	0	0	0	0	0	0	0	0	0	0	1	0	0	0	0	0	0	0	0	0	0	1	0	0	0	0	0	0
BGC0000946	vibrioferrin	Other	0	1	0	0	0	0	0	0	0	0	0	0	0	0	0	0	1	0	0	1	0	0	0	0	0	0	0	0	0	0	0	1	0	0	0	0	0	0	0	0	0	0	0	0	0	0	0
BGC0001490	6,6'-oxybis(2,4-dibromophenol)	Other	0	0	0	0	0	0	0	0	0	0	0	0	0	0	0	1	1	0	0	0	0	0	0	0	0	0	0	0	0	0	0	0	0	0	0	0	0	0	0	0	0	0	0	0	0	0	0
BGC0000888	bacilysin	Other	0	0	0	0	0	0	0	0	0	0	0	0	0	0	0	0	0	0	0	0	0	0	2	0	0	0	0	0	0	0	0	0	0	0	0	0	0	0	0	0	0	0	0	0	0	0	0
BGC0000884	3-methylarginine	Other	0	0	0	0	0	0	0	0	0	0	0	0	0	0	0	1	0	0	0	0	0	0	0	0	0	0	0	0	0	0	0	1	0	0	0	0	0	0	0	0	0	0	0	0	0	0	0
BGC0000858	ectoine	Other	0	0	0	0	0	0	0	0	0	0	1	0	0	0	0	0	0	0	0	0	0	0	0	0	0	0	0	0	0	0	0	0	0	1	1	0	0	0	0	0	0	0	0	0	1	0	0
BGC0000852	ectoine	Other	0	0	0	0	0	0	0	0	0	0	1	0	0	1	0	0	0	0	0	0	0	0	0	0	0	0	0	0	0	0	0	1	0	0	0	0	0	0	0	0	0	0	0	0	0	0	0
BGC0002018	azomycin	Other	0	0	0	0	0	0	0	0	0	0	1	0	0	0	0	0	0	0	0	0	0	0	0	0	0	0	0	0	0	0	0	0	0	0	0	0	0	0	0	0	1	0	0	0	0	0	0
BGC0000857	ectoine	Other	0	0	0	0	0	0	0	0	0	0	0	0	0	0	0	0	0	0	0	0	0	1	0	0	0	0	0	0	0	0	0	0	0	0	0	0	0	0	0	0	0	0	0	0	0	0	0
BGC0001948	C3-aryl pyrroloindolines, naseseazine C	Other	0	0	0	0	0	1	0	0	0	0	1	0	0	0	0	0	0	0	0	0	0	0	0	0	0	0	0	0	0	0	0	0	0	1	1	0	0	0	0	0	0	0	0	0	0	0	0
BGC0001809	trans-aconitic acid	Other	0	0	0	0	0	0	0	0	0	0	0	0	0	0	0	0	1	0	0	1	0	0	1	0	0	0	0	0	0	0	0	1	0	0	0	0	0	0	0	0	0	0	1	0	0	0	0
BGC0001463	2,3,4,5-tetrabromopyrrole	Other	0	0	0	0	0	0	0	0	0	0	0	0	0	0	0	0	1	0	0	0	0	0	1	0	0	0	0	0	0	0	0	1	0	0	0	0	0	0	0	0	0	0	0	0	0	0	0
BGC0002132	group 1 methanobactin	Other	0	0	0	0	0	0	0	0	0	0	0	0	0	0	0	0	0	0	0	0	0	1	0	0	0	0	0	0	0	0	0	2	0	0	0	0	0	0	0	0	0	0	0	0	0	0	0
BGC0001974	kainic acid	Other	0	0	0	0	0	0	0	0	0	0	0	0	0	0	0	0	1	0	0	0	0	0	1	0	0	0	0	0	0	0	0	1	0	0	0	0	0	0	0	0	0	0	0	0	0	0	0
BGC0001725	oxetanocin A	Other	0	0	1	0	0	0	0	0	0	0	0	0	0	0	0	0	0	0	0	0	0	0	1	0	0	0	0	0	0	0	0	0	0	0	0	0	0	0	0	0	0	0	0	0	0	0	0
BGC0000856	ectoine	Other	0	0	0	0	0	0	0	0	0	0	0	1	0	0	0	0	0	0	0	0	0	0	0	0	0	0	0	0	0	0	0	2	0	0	0	0	0	0	0	0	0	0	0	0	0	0	0
BGC0001238	biotin	Other	0	0	0	0	0	0	0	0	0	0	0	0	0	0	0	0	1	0	0	0	0	1	0	0	0	0	0	0	0	0	0	2	0	0	0	0	0	0	0	0	0	0	0	0	0	0	0
BGC0001817	vancosamine	Other	0	0	0	0	0	0	0	1	0	1	0	0	0	0	0	0	0	0	0	0	0	1	0	0	0	0	0	0	0	0	0	0	0	0	0	0	0	0	0	1	0	0	1	0	0	0	0
BGC0000890	pentabromopseudilin	Other	0	0	0	0	0	0	0	0	0	0	2	0	0	0	0	0	0	0	0	0	0	1	0	0	0	0	0	0	0	0	0	0	0	0	0	0	0	0	0	0	0	0	1	0	0	0	0
BGC0001464	tetrabromopyrrole	Other	0	0	0	0	0	0	0	0	0	0	0	0	0	0	0	0	0	0	1	1	0	0	1	0	0	0	0	0	0	0	0	0	0	0	0	0	0	0	0	0	0	0	0	0	0	0	0
BGC0002578	gaburedin A, gaburedin B, gaburedin C, gaburedin D, gaburedin E, gaburedin F	Other	0	0	0	0	0	0	0	0	0	1	0	0	0	0	0	1	0	0	0	0	0	0	1	0	0	1	0	0	0	0	0	0	0	1	0	0	0	0	0	0	0	0	0	0	0	0	0
BGC0001990	BU-4704, fumiformamide, melanocin E, melanocin F, xanthocillin-X monomethylether	Other	0	0	0	0	0	0	0	0	0	0	0	0	0	0	0	0	0	1	0	0	0	1	0	0	0	0	0	0	0	1	0	1	0	0	0	0	0	0	0	0	0	0	0	0	0	0	0
BGC0002573	phosphoramidon	Other	0	0	0	0	0	0	0	0	0	0	0	0	0	0	0	0	0	0	1	0	0	0	0	0	0	0	0	0	0	0	0	1	0	1	0	0	0	0	0	0	0	1	0	0	0	0	0
BGC0000933	xiamenmycin A	Other	0	0	0	0	1	0	0	0	0	0	0	0	0	0	0	0	0	0	0	0	0	0	0	0	0	0	0	0	0	0	0	0	0	0	0	0	0	0	0	0	0	0	0	0	0	0	0
BGC0001757	rhabduscin	Other	0	0	0	0	0	0	0	0	0	0	0	0	0	0	0	0	1	0	0	1	0	0	1	0	0	0	0	0	0	0	0	0	0	0	0	0	0	0	0	0	0	0	0	0	0	0	0
BGC0002321	compound 3, cyclodileucine, pulcherrimin, pulcherriminic acid	Other	0	0	0	0	0	0	0	0	0	0	0	1	0	0	0	0	0	0	0	0	0	0	1	0	0	0	0	0	0	0	0	0	0	0	0	0	0	0	0	0	0	0	0	0	0	0	0
BGC0002469	woodybactin A, woodybactin B, woodybactin C, woodybactin D	Other	0	0	0	0	1	0	0	0	0	0	0	0	0	0	0	0	1	0	0	1	0	1	0	0	0	0	0	1	0	0	0	1	0	0	0	0	0	0	0	0	0	0	0	0	0	0	0
BGC0002692	desferrioxamine B, desferrioxamine D1, desoxy-desferrioxamine B, desoxy-desferrioxamine D1, didesoxy-desferrioxamine B, didesoxy-desferrioxamine D1, speibonoxamine	Other	0	0	0	0	0	0	0	0	0	1	0	0	0	0	0	0	0	0	0	0	0	0	1	0	0	0	0	0	0	0	0	0	0	0	1	0	0	0	0	0	0	0	0	0	0	0	0
BGC0002566	[S,S]-EDDS	Other	0	0	0	0	0	0	0	0	0	1	0	1	0	0	0	0	0	0	0	0	0	0	0	0	0	0	0	0	0	0	0	0	0	0	0	0	0	0	0	0	0	0	0	0	0	0	0
BGC0001808	toyocamycin	Other	1	1	0	0	0	0	0	0	0	0	0	0	0	0	0	0	0	0	0	0	0	0	0	0	0	0	0	0	0	0	0	0	0	0	0	0	0	0	1	0	1	1	0	0	1	0	0
BGC0001294	7-prenylisatin	Other	1	0	0	0	0	0	0	0	0	0	0	0	0	0	0	0	0	0	0	0	0	0	0	0	0	0	0	0	0	1	0	1	0	0	1	0	0	0	0	0	0	0	0	0	1	0	0
BGC0002076	4,5-didehydroacaterin, acaterin	Other	0	0	0	0	0	0	0	0	0	1	0	0	0	0	0	1	0	0	0	0	0	1	0	0	0	0	0	0	0	0	0	0	0	0	0	0	0	0	0	0	1	0	0	0	0	0	0
BGC0000859	ectoine	Other	0	0	0	0	0	0	0	0	0	1	0	0	0	0	0	0	2	0	0	0	0	0	0	0	0	0	0	0	0	0	0	0	0	0	0	0	0	0	0	0	0	0	1	0	0	0	0
BGC0002490	yersinopine	Other	0	0	0	0	0	0	0	0	0	0	0	0	0	0	0	0	1	0	0	0	0	0	1	0	0	0	0	0	0	0	0	0	0	0	0	0	0	0	0	0	1	0	1	0	0	0	0
BGC0000891	pentabromopseudilin	Other	0	0	0	0	0	0	0	0	0	0	0	0	0	0	0	0	1	0	0	0	0	0	0	0	0	0	0	0	0	0	0	1	0	0	0	0	0	0	0	0	0	0	0	0	0	0	0
BGC0001989	pulcherrimin	Other	0	0	0	0	1	0	0	0	0	0	1	0	0	0	0	0	0	0	0	0	0	0	2	0	0	0	0	0	0	0	0	0	0	0	0	0	0	0	1	0	0	0	0	0	0	0	0
BGC0000900	ferrichrome	Other	0	0	0	0	0	0	0	0	0	0	0	0	0	0	0	0	0	0	0	0	0	0	0	0	0	0	0	0	0	0	0	2	0	0	0	0	0	0	0	0	1	0	0	0	0	0	0
BGC0001458	salinipostin G	Other	0	0	0	0	0	0	0	1	0	0	1	0	0	0	0	0	0	0	0	0	1	0	0	0	0	0	0	0	0	0	0	0	0	1	0	0	0	0	0	0	0	0	0	0	1	0	0
BGC0000830	violacein	Other	0	0	0	0	0	0	0	0	0	0	1	0	0	0	0	0	0	0	0	0	0	0	0	0	0	0	0	0	0	0	0	1	0	0	0	0	0	0	0	0	0	0	0	0	0	0	0
BGC0001633	ketomemicin B3, ketomemicin B4	Other	0	0	0	0	0	0	0	0	0	0	0	0	0	0	0	0	0	0	0	0	0	0	0	0	0	0	0	0	0	0	0	1	0	1	1	0	0	0	0	0	0	0	0	0	0	0	0
BGC0001683	N-acyl serinol	Other	0	0	0	0	0	2	0	0	0	0	0	0	0	0	0	0	0	0	0	0	2	0	2	0	0	0	0	0	0	0	0	0	0	0	1	0	0	0	0	0	0	0	0	0	0	0	0
BGC0001184	bacilysin	Other	0	1	0	0	0	1	0	0	0	0	0	0	0	0	0	0	0	0	0	0	0	0	0	0	0	0	0	0	0	0	0	1	0	0	0	0	0	0	0	0	0	0	0	0	0	0	0
BGC0001224	reductasporine	Other	0	1	0	0	1	0	0	0	0	0	0	0	0	0	0	0	1	0	0	0	0	0	0	0	0	0	0	0	0	0	0	0	0	1	0	0	0	0	0	0	1	0	0	0	0	0	0
BGC0002404	falcarindiol	Other	0	0	0	0	0	0	0	2	0	1	0	0	0	0	0	0	0	0	1	0	0	0	0	0	0	0	0	0	0	1	0	0	0	0	0	0	0	0	1	0	0	0	1	0	0	0	0
BGC0000945	vibriobactin	Other	0	0	0	0	0	1	0	0	0	0	0	0	0	0	0	1	1	0	0	0	0	0	0	0	0	0	0	0	0	0	0	0	0	0	0	0	0	0	0	0	0	0	0	0	0	0	0
BGC0001223	hydroxysporine	Other	0	1	0	0	0	0	0	0	0	0	0	1	0	0	0	0	0	0	0	0	0	0	0	0	0	0	0	0	0	0	0	2	0	0	0	0	0	0	0	0	2	0	0	0	0	0	0
BGC0002207	psilocybin	Other	1	0	0	0	1	0	0	0	0	0	0	0	0	0	0	0	1	0	0	1	0	0	1	0	0	0	0	0	0	0	0	0	0	0	0	0	0	0	2	0	0	0	1	0	0	0	0
BGC0001888	mannosylerythritol lipid A, mannosylerythritol lipid B, mannosylerythritol lipid C	Other	1	0	0	0	0	0	0	0	0	0	0	0	0	0	0	0	2	0	0	0	0	0	1	0	0	0	0	0	0	0	0	3	0	0	0	0	0	0	0	0	0	0	1	0	0	0	0
BGC0002633	schizokinen	Other	1	0	0	0	1	0	0	0	0	0	0	0	0	0	0	0	2	0	0	0	0	0	1	0	0	0	0	0	0	0	0	0	0	0	0	0	0	0	0	0	0	0	0	0	0	0	0
BGC0001712	ochrindole A	Other	0	0	0	0	0	0	0	0	0	0	0	0	0	0	0	0	0	0	0	0	0	0	2	0	0	0	0	0	0	0	0	1	0	0	0	0	0	0	0	0	1	0	0	0	0	0	0
BGC0001896	carbazomycin B	Other	0	0	0	0	0	0	0	0	0	0	0	0	0	0	0	0	0	0	0	0	0	0	1	0	0	0	0	0	0	0	0	0	0	1	1	0	0	0	0	0	0	0	1	0	0	0	0
BGC0002069	styrolide A, styrolide B	Other	0	0	0	0	0	0	0	0	0	0	0	0	0	0	1	0	0	0	0	0	0	0	0	0	0	0	0	0	0	0	0	2	0	0	0	0	0	0	0	0	0	0	0	0	0	0	0
BGC0002682	aerobactin	Other	0	0	0	0	0	0	0	0	0	0	1	0	0	0	0	1	2	0	0	0	0	1	0	0	0	0	0	1	0	0	0	1	0	0	0	0	0	0	0	0	0	0	0	0	0	0	0
BGC0001286	itaconic acid	Other	0	0	0	0	0	0	0	0	0	0	0	0	0	0	0	0	0	0	1	0	0	0	1	0	0	0	0	0	0	1	0	0	0	0	1	0	0	0	1	0	0	0	0	0	0	0	0
BGC0000920	polyhydroxyalkanoates	Other	0	0	0	0	0	0	0	1	0	0	0	0	0	0	0	0	0	0	0	0	0	1	0	0	0	0	0	1	0	0	0	1	0	0	0	0	0	0	0	0	0	0	0	1	0	0	0
BGC0000894	citrinin	Other	0	0	0	0	0	0	0	0	0	0	0	0	0	0	0	2	2	0	0	0	0	0	1	0	0	0	0	0	0	0	0	2	0	0	0	0	0	0	0	0	0	0	0	0	0	0	0
BGC0001217	PreQ0 Base	Other	1	0	0	0	0	0	0	0	0	0	0	0	0	0	0	0	0	0	0	0	0	0	0	0	0	0	0	0	0	0	0	1	0	0	1	0	0	0	0	0	0	0	0	0	0	0	0
BGC0000854	ectoine	Other	0	0	0	0	0	0	0	0	0	0	1	0	0	0	0	0	1	0	0	0	0	0	0	0	0	0	0	0	0	0	0	1	0	0	0	0	0	0	0	0	1	0	0	0	0	0	0
BGC0000924	pyrrolnitrin	Other	1	0	0	0	0	0	0	0	0	0	1	0	0	0	0	0	0	0	0	0	0	0	0	0	0	0	0	0	0	0	0	0	0	0	0	0	0	0	0	0	0	0	0	0	4	0	0
BGC0002036	dehydrofosmidomycin	Other	0	0	0	0	0	0	0	0	0	1	0	0	0	0	0	0	0	1	0	0	0	0	0	0	0	0	0	0	0	0	0	0	0	1	0	0	0	0	0	0	0	0	0	0	0	0	0
BGC0001526	bartoloside E, bartoloside F, bartoloside G, bartoloside H, bartoloside I, bartoloside J, bartoloside K	Other	0	0	0	0	0	0	0	0	0	0	0	0	0	0	0	0	1	0	0	0	0	0	1	0	0	0	0	0	0	0	0	1	0	1	0	0	0	0	0	0	0	0	0	0	0	0	0
BGC0001554	coenzyme F430	Other	0	0	0	0	0	0	0	0	0	0	1	0	0	0	0	0	0	1	0	0	0	0	2	0	0	0	0	0	0	0	0	1	0	1	1	0	0	0	0	1	0	0	1	2	0	0	0
BGC0001206	indolmycin	Other	0	0	0	0	0	0	0	1	0	0	0	1	0	0	0	1	1	0	0	0	0	0	0	0	0	0	0	0	0	1	0	1	0	1	0	0	0	0	1	0	0	0	0	0	0	0	1
BGC0000939	aerobactin	Other	0	0	0	0	0	2	0	0	0	0	0	0	0	0	0	1	0	0	0	0	0	0	0	0	0	1	0	0	0	0	0	1	0	0	0	0	0	0	0	0	1	0	2	0	0	0	0
BGC0002620	fulvivirgamide A2, fulvivirgamide B2, fulvivirgamide B3, fulvivirgamide B4	Other	0	0	0	0	0	0	0	0	0	0	1	1	0	0	0	1	2	0	0	0	0	0	2	1	0	0	0	0	0	0	0	0	0	0	0	0	0	0	0	0	0	0	0	0	0	0	0
BGC0000863	eicosapentaenoic acid	Other	0	0	0	0	1	1	0	0	0	0	0	0	0	0	0	1	1	0	0	1	0	0	2	1	0	0	0	0	0	0	0	0	0	0	0	0	0	0	0	0	1	0	0	0	0	0	0
BGC0000901	ferrichrome	Other	0	1	0	0	1	0	0	0	0	0	2	1	0	0	0	0	0	0	0	0	0	0	1	0	0	1	0	0	0	2	0	1	0	0	0	0	0	0	0	1	0	0	1	0	0	0	0
BGC0000917	molybdenum cofactor	Other	0	0	0	0	0	0	0	0	0	1	0	0	0	0	0	0	0	1	0	0	2	0	0	0	0	0	0	0	0	0	1	0	0	0	0	0	0	0	1	0	1	0	0	0	0	0	0
BGC0001465	bistribromopyrrole, bromophene, pentabromopseudilin	Other	0	0	0	0	0	0	0	0	0	0	1	0	0	0	0	1	1	0	1	0	0	0	0	0	0	0	0	0	0	0	0	1	0	0	0	0	0	0	0	0	0	0	1	0	0	0	0
BGC0002322	citrocin	Other	0	0	0	0	0	0	0	1	0	0	2	0	0	0	0	1	1	1	0	0	0	0	0	0	1	0	0	0	0	0	0	1	0	0	0	0	0	0	0	0	0	0	0	0	0	0	0
BGC0001624	iso-A82775C	Other	0	0	0	0	0	0	0	0	0	1	1	0	0	0	0	1	1	0	0	0	1	0	1	0	0	0	0	0	0	0	0	1	0	0	0	0	0	0	0	0	1	0	0	0	0	0	0
BGC0000876	neopolyoxin C	Other	0	0	0	0	0	0	0	0	0	0	0	0	0	0	0	0	1	0	0	0	0	0	0	0	0	0	0	0	0	0	0	0	0	0	0	0	0	0	1	0	0	1	0	0	0	0	0
BGC0001937	tubercidin	Other	0	1	0	0	0	1	0	1	0	0	1	0	0	0	0	0	0	0	1	0	1	0	0	0	0	0	0	0	0	0	0	0	0	0	0	0	0	0	1	0	0	0	1	0	0	0	0
BGC0002553	tunicamycin	Other	0	0	0	0	0	0	0	0	0	0	0	0	0	0	0	1	3	0	0	0	0	0	1	0	0	0	0	0	0	0	0	2	0	1	0	0	0	0	0	0	1	0	0	0	3	0	0
BGC0001476	pseudouridimycin	Other	0	0	0	0	0	0	0	1	0	0	1	0	0	0	1	0	0	0	0	0	0	0	0	0	0	0	0	0	0	0	0	1	0	1	2	0	0	0	0	0	1	0	1	0	0	0	0
BGC0000909	melanin	Other	0	0	0	0	0	0	0	0	0	0	1	0	0	0	0	0	2	0	0	0	0	1	0	0	0	0	0	1	0	1	0	0	0	2	2	0	0	0	0	0	0	0	0	0	1	0	0
BGC0002290	4-hydroxy-3-prenylbenzoic acid, biscognienyne B, compound 11, compound 12, compound 15, compound 3, compound 6, compound 7, compound 8, eutypinic acid, pestalodiol E, prenylhydroquinone	Other	1	0	0	0	0	0	0	0	0	0	0	0	0	0	0	0	1	0	0	0	0	0	1	0	0	0	0	0	0	1	0	2	0	0	0	0	0	0	0	1	0	1	0	0	1	0	0
BGC0001587	ethylenediaminesuccinic acid hydroxyarginine (EDHA)	Other	0	0	0	0	0	1	0	1	0	2	0	0	0	0	0	0	0	0	0	1	0	0	0	0	0	0	0	0	0	0	0	2	0	0	0	0	0	0	0	0	0	0	0	0	0	0	0
BGC0001531	bisucaberin B	Other	0	0	0	0	0	0	0	0	0	0	2	0	0	0	0	1	1	0	0	0	0	0	3	0	0	0	0	0	0	0	0	3	0	0	0	0	0	0	0	0	0	0	0	0	0	0	0
BGC0002103	pulcherriminic acid	Other	0	0	0	0	3	3	0	1	0	0	1	0	0	0	0	0	1	0	0	1	0	0	1	0	0	0	0	0	0	1	0	0	0	0	0	0	0	0	0	0	0	1	0	0	0	0	0
BGC0000886	allylmalonyl-CoA	Other	0	0	0	0	1	0	0	0	0	0	0	0	0	0	0	0	0	0	0	0	0	0	1	0	0	0	0	0	0	0	0	1	0	2	0	0	0	0	0	0	0	0	0	0	0	0	0
BGC0000841	2-formyloxymethylclavam, 2-hydroxymethylclavam, alanylclavam, clavam-2-carboxylate, clavulanic acid	Other	1	1	0	0	0	1	0	0	0	0	1	1	0	0	0	0	0	0	0	0	0	1	0	0	0	0	0	0	0	0	0	0	0	0	0	0	0	0	1	2	0	0	1	0	0	0	0
BGC0002670	fosfonochlorin	Other	0	0	0	0	0	2	0	0	0	0	1	0	0	0	0	0	2	0	0	0	0	0	2	0	0	0	0	0	0	0	0	1	0	0	0	0	0	0	0	1	0	0	1	0	0	0	0
BGC0002681	rhizobactin	Other	0	0	0	0	0	0	0	0	0	0	1	0	0	0	0	1	2	0	0	2	0	1	0	0	0	1	0	0	0	0	0	0	0	0	0	0	0	0	0	0	0	1	0	0	0	0	0
BGC0000861	eicosapentaenoic acid	Other	0	0	0	0	0	0	0	0	0	0	1	0	0	0	0	0	1	0	1	0	0	0	1	1	0	2	0	0	0	2	0	1	1	0	1	0	1	0	0	0	0	0	0	0	0	0	0
BGC0000923	paerucumarin	Other	0	0	0	0	0	0	0	1	0	0	0	0	0	0	0	1	0	0	1	1	0	0	1	0	0	0	0	0	2	1	1	1	0	0	0	0	0	0	0	0	1	0	0	0	0	0	0
BGC0000878	puromycin	Other	0	0	0	0	1	1	0	1	1	0	1	0	0	0	0	2	0	0	1	0	0	0	0	0	0	0	0	0	0	0	0	1	0	3	1	0	0	0	0	0	0	0	0	0	1	0	0
BGC0002482	tjipanazole D, tjipanazole I, tjipanazole K, tjipanazole L, tjipanazole M	Other	0	0	0	0	0	0	0	0	0	0	0	0	0	0	0	0	1	1	0	0	0	0	2	0	0	0	0	0	0	0	0	0	0	0	0	0	0	0	0	0	0	0	0	0	0	0	0
BGC0000932	hydroxytropodithietic acid, tropodithietic acid	Other	0	0	0	0	0	1	0	0	0	0	0	1	0	1	0	0	1	0	1	0	1	1	2	0	0	0	0	0	0	0	0	0	0	0	1	0	0	0	0	0	1	0	0	0	0	0	0
BGC0002489	pseudopaline	Other	0	0	0	0	1	0	0	0	0	0	0	0	0	0	0	0	1	1	0	0	0	0	0	0	0	0	0	0	2	0	0	0	1	0	0	0	0	1	0	0	0	0	0	0	1	0	0
BGC0000914	methylenomycin A	Other	0	0	0	0	1	0	0	0	0	0	0	0	0	0	0	0	3	0	0	0	0	0	1	0	0	1	0	0	0	0	0	3	0	1	0	0	0	0	0	0	1	1	0	0	1	0	0
BGC0001713	ochrobactin	Other	0	0	0	0	1	0	0	0	1	0	1	0	0	0	0	0	2	0	0	0	0	1	0	0	0	0	0	0	0	0	0	0	0	0	0	0	0	0	0	0	1	0	0	0	1	0	0
BGC0002622	hydroxycinnamoylputrescine	Other	3	0	0	0	0	0	0	0	0	0	0	0	0	0	0	0	0	0	0	0	0	0	1	0	0	0	0	2	0	0	0	1	0	0	0	0	0	0	0	3	0	1	0	0	3	0	0
BGC0001868	iodinin	Other	0	0	0	0	0	0	0	0	0	1	2	1	1	0	0	0	2	0	0	0	0	0	1	0	0	0	1	0	0	0	0	1	0	0	0	0	0	0	0	0	2	0	0	0	0	0	0
BGC0001444	caboxamycin	Other	0	1	0	0	1	0	0	0	0	0	2	1	0	0	0	0	0	0	0	0	0	0	1	0	0	1	0	0	0	1	0	0	0	1	0	0	0	0	1	0	0	0	0	0	0	0	0
BGC0000880	tunicamycin B1	Other	0	0	0	0	1	0	0	1	0	1	0	0	0	0	0	0	0	0	2	0	0	0	1	0	0	0	1	0	0	1	0	0	0	2	1	0	0	0	1	0	0	0	2	0	0	0	0
BGC0001774	spicamycin	Other	0	0	0	0	0	2	0	0	0	0	2	0	0	0	0	0	1	0	0	0	0	0	1	0	0	0	0	0	0	0	0	2	0	2	0	0	0	0	1	0	0	1	0	0	0	0	0
BGC0002116	darobactin A	Other	0	0	0	0	0	0	0	1	0	1	1	0	0	0	0	0	2	1	1	0	0	0	1	0	1	0	0	0	0	2	0	1	0	0	0	1	0	0	0	0	0	0	1	0	0	0	0
BGC0000862	eicosapentaenoic acid	Other	0	0	0	0	0	1	0	1	0	0	0	0	0	0	0	2	4	0	0	1	0	0	0	0	0	2	0	0	0	0	0	0	0	0	0	0	1	0	0	0	0	0	1	0	0	0	0
BGC0002645	fluopsin C	Other	0	0	0	0	0	0	0	0	0	0	0	0	0	0	0	0	1	0	0	0	0	1	0	0	0	0	0	0	3	0	0	0	1	0	0	0	0	0	0	0	0	0	0	0	0	0	1
BGC0001408	xanthoferrin	Other	1	0	0	0	0	0	0	0	0	2	0	0	0	0	0	0	1	0	1	0	0	0	0	0	0	0	0	0	0	0	0	0	0	0	2	0	0	0	0	0	0	0	0	0	1	0	0
BGC0000908	melanin	Other	0	0	0	0	0	0	0	0	0	0	1	0	0	0	0	0	1	0	0	0	0	1	0	0	0	0	0	0	0	1	0	0	0	1	3	0	0	0	0	0	0	0	0	0	1	0	0
BGC0000016	amphotericin B	Other	1	0	0	0	0	0	0	1	0	0	0	1	0	0	0	0	2	0	1	0	1	1	0	0	0	0	0	0	0	1	0	2	0	2	1	0	0	0	0	0	1	1	1	0	1	0	0
BGC0002488	bacillopaline	Other	0	0	0	1	0	0	0	1	0	1	1	0	0	0	0	0	3	0	0	1	0	0	0	0	0	0	1	0	0	0	0	0	0	0	1	0	0	0	1	0	2	0	1	0	0	0	0
BGC0002450	sarasinoside	Other	1	1	0	0	1	1	0	1	0	1	2	0	0	0	0	0	0	0	0	0	0	0	1	0	0	0	0	0	0	1	0	1	0	0	0	0	0	0	0	0	0	0	1	0	0	0	0
BGC0001870	avaroferrin, putrebactin	Other	0	0	0	0	0	1	0	0	0	1	2	0	0	0	0	1	2	0	0	0	0	0	1	1	0	0	0	0	0	0	0	2	0	0	0	0	0	0	0	0	0	0	1	0	0	0	0
BGC0001295	cremeomycin	Other	0	0	0	0	1	0	0	0	0	0	0	0	0	0	0	0	0	1	0	0	0	0	0	0	0	0	0	0	0	1	0	0	0	2	1	0	0	0	1	0	0	0	1	0	1	0	0
BGC0002567	EDHA	Other	0	1	0	1	0	0	0	1	0	2	1	0	0	0	0	0	1	0	0	0	0	0	0	0	0	0	0	0	0	0	0	1	0	1	0	0	0	0	1	0	0	0	0	0	1	0	0
BGC0000897	dehydrophos	Other	0	0	0	0	0	0	0	0	0	0	1	0	0	0	1	1	1	0	1	0	0	0	0	0	0	0	0	0	0	0	0	0	0	0	1	0	0	0	0	0	1	0	0	0	0	0	0
BGC0001891	closthioamide	Other	1	0	0	0	0	0	0	0	0	0	1	1	0	0	0	0	1	0	1	0	0	1	1	0	1	0	0	0	0	0	0	1	0	0	0	0	0	0	0	0	0	1	1	0	0	0	0
BGC0002407	angustmycin A, angustmycin C	Other	0	2	0	0	0	0	0	1	1	1	0	0	0	0	0	1	0	0	0	0	0	0	0	0	0	0	0	1	0	0	0	0	0	0	1	1	0	0	1	1	1	0	1	0	1	1	1
BGC0002683	schizokinen	Other	0	0	0	0	0	0	0	0	0	0	1	0	0	0	0	0	0	1	1	0	2	0	0	0	0	0	0	0	0	2	0	2	0	0	0	0	0	0	0	0	1	0	0	0	0	0	0
BGC0002352	terpenibactin A, terpenibactin B, terpenibactin C	Other	0	0	0	0	0	0	0	2	0	0	0	0	0	0	0	1	2	0	1	0	1	2	0	0	0	0	0	0	0	0	0	0	0	2	1	0	0	0	0	0	0	0	0	2	2	0	0
BGC0001996	oryzine A, oryzine B	Other	0	0	0	0	0	0	0	0	0	0	2	0	0	0	0	0	2	0	1	0	0	0	2	0	1	0	0	0	0	0	0	0	0	0	0	0	0	0	1	2	1	0	1	0	0	0	0
BGC0002080	stieleriacine A1, stieleriacine A2, stieleriacine B1, stieleriacine B2, stieleriacine C	Other	0	1	1	0	0	0	0	0	0	0	1	1	0	0	0	0	1	0	0	1	0	0	3	1	0	1	0	0	0	0	0	2	0	0	0	0	0	0	0	0	2	0	2	0	0	0	0
BGC0001610	gougerotin	Other	0	1	0	0	0	0	0	0	0	1	1	0	0	0	0	0	2	1	0	1	0	1	1	0	0	0	0	0	0	0	0	0	0	2	1	0	0	0	2	1	0	0	0	0	0	0	0
BGC0000926	rhizocticin A	Other	0	0	0	0	0	0	0	0	0	0	2	0	0	0	1	1	5	0	1	0	0	1	3	1	1	0	0	0	0	1	0	1	0	0	1	0	0	0	0	0	2	0	0	0	0	0	0
BGC0000942	petrobactin	Other	1	0	0	0	0	0	0	0	0	0	2	0	0	0	0	0	0	1	0	1	1	0	2	0	1	0	0	0	0	2	0	0	0	0	1	0	0	0	0	1	0	0	0	0	0	0	0
BGC0001080	endophenazine A, endophenazine B	Other	0	0	0	0	0	0	0	0	0	0	1	0	1	0	0	1	0	0	0	0	1	1	1	0	0	0	0	0	0	2	0	1	0	2	0	0	0	0	0	0	0	0	0	1	1	0	0
BGC0002345	hydrogen cyanide	Other	2	0	0	0	0	0	0	0	0	0	0	0	0	0	0	0	0	0	1	0	0	0	0	0	0	0	0	0	0	0	0	1	0	1	0	0	0	0	0	0	0	0	0	1	1	0	0
BGC0001525	bartoloside 2, bartoloside 3, bartoloside 4	Other	0	0	0	0	1	1	0	1	0	0	0	0	0	0	0	0	1	1	1	2	0	0	2	1	0	0	0	0	0	1	0	1	0	0	1	0	0	0	0	0	1	0	0	0	0	0	1
BGC0000947	vibrioferrin	Other	0	1	0	0	1	1	0	0	0	0	0	2	0	0	0	2	1	1	0	0	0	0	1	0	0	1	0	0	0	0	0	1	0	0	0	0	0	0	0	0	1	0	0	0	0	0	0
BGC0000927	roseoflavin	Other	1	0	0	0	0	0	0	1	0	1	0	0	0	0	0	0	0	0	0	0	0	2	0	0	0	0	0	0	1	0	0	0	0	1	2	0	0	0	1	0	0	2	1	0	2	0	0
BGC0000723	validamycin A	Other	0	0	0	0	0	0	0	0	0	1	1	1	0	0	0	1	1	0	0	0	0	0	2	0	0	0	0	0	0	2	0	1	0	3	3	0	0	0	1	0	0	0	2	0	0	0	0
BGC0000868	teichuronic acid	Other	0	0	0	0	0	1	0	1	0	0	1	0	0	0	0	0	1	1	1	0	0	0	1	0	0	1	1	0	0	5	0	3	1	0	0	1	0	0	0	0	0	2	0	0	0	0	0
BGC0000875	caprazamycin, caprazamycin aglycon	Other	1	0	0	0	2	0	0	1	0	0	0	1	0	0	0	0	0	1	1	3	0	0	0	0	0	0	0	0	0	1	0	0	0	0	0	0	0	0	0	0	0	0	0	0	0	0	0
BGC0001739	phosphonoacetic Acid	Other	0	0	0	0	0	0	0	2	0	1	1	0	0	0	0	1	1	0	1	0	0	0	1	0	0	0	0	0	1	1	0	0	0	1	1	0	0	0	0	1	0	0	1	1	1	0	0
BGC0001154	cacibiocin B	Other	0	0	0	0	1	1	0	0	0	0	0	1	0	0	0	1	1	1	0	0	0	0	3	0	0	0	0	0	0	0	0	0	0	1	1	0	0	0	0	1	0	0	1	0	0	0	0
BGC0001682	N-acyl lysine/ornithine	Other	2	0	0	0	0	0	0	0	0	0	0	0	0	0	0	0	1	0	0	0	0	0	0	0	0	0	1	0	2	1	0	2	1	0	0	1	0	0	0	1	0	0	0	0	2	0	0
BGC0002568	EDHA	Other	0	0	0	1	0	0	0	2	0	2	0	0	0	0	0	0	0	0	0	2	0	0	1	1	0	0	0	0	1	1	0	1	1	1	0	0	0	0	2	0	0	0	1	0	0	0	0
BGC0001480	tundrenone	Other	0	0	0	0	1	1	0	0	0	0	2	1	0	0	0	0	3	1	0	0	0	1	1	0	0	0	0	0	0	0	0	1	0	0	0	0	0	0	0	0	1	0	1	0	0	0	0
BGC0000869	heterocyst glycolipids	Other	0	0	0	0	0	1	0	1	0	0	0	0	0	1	0	1	3	0	0	1	1	0	2	0	0	0	0	1	0	1	0	1	0	0	1	0	0	2	0	0	0	0	2	1	1	0	0
BGC0001928	(2R,3S,4S)-5-fluoro-2,3,4-trihydroxypentanoic acid	Other	0	0	0	1	0	0	0	2	0	1	2	0	0	0	0	0	1	0	1	2	0	0	0	0	0	0	0	0	0	0	0	0	0	2	2	0	0	0	0	0	1	0	0	0	0	0	1
BGC0001959	taylorflavin A, taylorflavin B	Other	1	0	0	0	0	0	0	1	0	1	1	1	0	0	0	1	0	0	1	0	0	1	0	0	0	0	0	0	0	0	0	0	0	2	2	0	0	0	1	2	0	0	1	0	1	0	0
BGC0001487	3,7-dihydroxytropolone	Other	0	0	0	0	0	0	0	1	0	1	1	1	0	0	0	0	2	0	0	0	1	2	0	0	0	0	1	1	0	0	0	1	0	1	1	0	0	0	0	1	0	0	0	1	1	0	0
BGC0001076	liposidomycin A, liposidomycin B, liposidomycin C, liposidomycin G, liposidomycin H, liposidomycin K, liposidomycin L, liposidomycin M, liposidomycin N, liposidomycin Z	Other	0	0	0	0	0	0	0	1	0	0	1	1	0	0	0	0	0	0	0	0	0	1	0	0	0	1	0	0	0	1	0	0	0	2	2	0	0	0	0	0	2	0	0	0	0	0	0
BGC0002365	10-epi-3-deOH-HSAF, 10-epi-FI-2, 10-epi-HSAF, 10-epi-hydroxymaltophilin, 10-epi-maltophilin, 10-epi-xanthobaccin C	Other	0	0	0	0	0	0	0	0	0	0	2	4	0	0	0	1	0	1	0	0	0	1	1	0	0	0	0	0	0	1	0	0	0	3	2	0	0	0	0	0	1	1	1	2	1	0	0
BGC0000882	mildiomycin	Other	0	0	0	0	0	1	0	1	0	1	1	1	0	0	0	0	0	1	1	0	1	2	0	1	0	0	0	0	0	1	0	1	0	1	1	0	0	0	1	1	0	1	0	1	1	0	0
BGC0001850	diazaquinomycin A, diazaquinomycin E, diazaquinomycin F, diazaquinomycin G	Other	1	1	0	0	0	0	0	0	0	0	0	0	0	0	1	1	2	1	0	0	0	1	1	1	0	0	0	0	1	2	0	0	0	2	1	0	0	0	0	0	0	1	1	0	0	0	0
BGC0000844	clavulanic acid	Other	0	0	0	0	0	1	0	2	0	2	2	0	0	0	0	0	1	0	0	0	2	2	1	0	0	0	0	0	0	1	0	0	0	1	4	0	0	0	0	0	2	0	0	0	0	0	0
BGC0000860	ectoine	Other	1	0	0	0	0	0	0	0	0	0	2	2	0	0	0	0	0	0	1	1	2	0	0	0	0	0	0	0	0	4	0	1	0	4	4	0	0	0	0	0	0	0	0	0	0	0	0
BGC0000846	tabtoxin	Other	1	1	0	1	0	0	0	1	0	0	1	0	0	0	0	0	1	0	0	0	0	1	0	0	0	0	0	1	0	0	0	0	0	0	3	0	0	0	1	0	1	0	1	0	0	0	0
BGC0002464	alcaligin	Other	1	0	0	0	0	0	0	0	0	0	1	0	0	0	1	1	2	1	1	1	0	0	1	0	0	1	0	1	1	0	0	0	0	0	0	0	0	0	0	3	0	0	0	0	0	0	0
BGC0001498	aerobactin	Other	0	0	0	0	1	2	0	0	0	1	2	0	0	0	0	1	0	1	1	0	0	1	2	0	0	0	3	1	0	0	0	1	0	0	0	0	0	0	0	0	0	0	0	0	0	0	0
BGC0001778	showdomycin	Other	0	0	0	0	0	0	0	1	0	2	1	0	0	0	0	0	1	0	1	0	1	0	2	0	0	0	0	0	0	0	0	1	1	3	1	1	0	0	1	0	2	0	0	0	2	0	0
BGC0001072	simocyclinone D8	Other	1	0	0	0	0	0	1	0	0	0	1	0	0	0	0	1	1	1	1	2	1	0	1	0	0	1	0	0	0	0	0	2	0	3	1	0	0	0	0	1	0	0	1	0	0	0	0
BGC0001374	thienodolin	Other	0	0	0	0	0	0	0	0	1	1	1	0	0	0	0	0	0	0	0	0	1	1	0	0	0	1	0	0	0	3	0	1	1	4	3	0	0	0	2	1	2	0	1	0	1	1	0
BGC0002334	heptyltyrazolone, nonyltyrazolone, undecyltyrazolone, (Z)-6-undecenyltyrazolone, (Z)-heptylphenazolone	Other	0	0	0	0	0	1	0	1	0	0	2	0	0	0	0	0	2	0	1	0	0	0	1	0	1	0	0	0	0	0	0	2	1	0	1	0	0	0	1	2	0	0	0	0	0	0	0
BGC0001318	linamarin, lotaustralin	Other	1	0	0	0	0	0	0	3	0	3	1	0	0	1	0	1	2	0	0	0	1	0	2	1	0	0	1	1	1	0	0	2	0	0	0	0	0	0	0	1	2	0	0	0	2	0	0
BGC0002470	synechobactin 13, synechobactin 14, synechobactin 16, synechobactin A, synechobactin B, synechobactin C, synechobactin C11, synechobactin C9	Other	0	0	0	0	1	0	0	2	0	0	2	0	0	0	0	1	3	0	1	3	1	0	4	0	0	0	0	0	0	0	0	3	0	0	1	0	0	0	0	0	0	0	1	0	0	0	0
BGC0000936	pyocyanine	Other	0	0	0	0	0	0	0	1	0	0	1	1	0	0	0	0	1	0	2	0	1	0	2	0	1	2	0	0	1	0	2	0	0	3	1	0	0	0	0	0	0	0	1	0	2	0	0
BGC0001684	N-acyloxyacyl glutamine	Other	0	0	0	0	0	0	0	1	0	1	4	0	2	0	0	0	1	4	0	1	3	0	1	0	0	0	0	0	0	0	0	4	0	0	0	0	0	0	0	1	0	0	0	0	0	4	0
BGC0002435	aristeromycin, coformycin	Other	0	1	0	0	2	0	0	1	0	2	1	0	0	0	0	0	2	0	0	0	0	0	0	0	0	0	0	0	0	0	0	3	0	2	1	0	0	0	0	2	2	0	1	1	0	0	0
BGC0002677	nostoclide N1, nostoclide N2	Other	1	0	0	0	1	1	0	1	0	0	3	1	0	0	0	2	3	0	0	1	0	0	1	0	1	0	0	0	0	0	0	2	0	0	0	0	0	0	0	0	1	0	2	0	0	0	0
BGC0002282	formycin A	Other	0	0	0	0	0	0	0	1	1	1	2	1	0	0	0	0	2	1	1	0	1	1	0	0	0	0	2	0	0	1	1	1	0	2	2	0	0	0	0	1	0	0	1	1	2	0	0
BGC0001478	desferrioxamine E	Other	0	0	0	0	0	0	0	0	0	1	2	3	0	0	0	0	1	0	1	0	2	0	0	0	0	0	0	0	0	3	0	1	0	4	4	0	0	0	0	1	0	0	2	1	3	0	0
BGC0001191	A-102395	Other	3	0	0	0	0	0	0	2	0	2	2	2	0	0	0	1	2	0	1	0	2	0	0	1	0	0	0	1	0	1	0	0	0	4	2	0	0	0	0	2	0	0	0	0	2	0	1
BGC0002527	vibrioferrin	Other	0	1	0	0	0	0	0	0	0	1	2	0	0	0	0	0	0	0	0	0	0	0	1	0	0	0	0	0	0	0	0	1	0	0	0	0	0	0	0	1	0	0	0	0	0	0	0
BGC0000843	2-formyloxymethylclavam, 2-hydroxymethylclavam, alanylclavam, clavam-2-carboxylate	Other	1	0	0	0	1	0	0	0	0	1	2	1	0	0	0	0	1	0	0	0	0	3	0	0	0	0	0	0	0	2	0	2	0	1	1	0	0	0	0	0	0	0	0	1	0	0	0
BGC0001704	nocuolin A	Other	0	0	0	0	0	1	0	0	0	0	2	1	0	1	0	1	6	0	0	0	0	0	2	0	1	0	0	0	0	2	0	1	0	0	0	0	0	0	0	0	2	0	0	2	1	0	0
BGC0000944	staphyloferrin A	Other	0	0	0	0	0	1	0	2	0	2	3	0	0	0	0	1	4	4	2	0	4	1	1	0	1	0	4	0	0	1	0	4	0	0	0	0	0	0	0	0	0	0	1	0	0	0	0
BGC0001859	fosfomycin	Other	1	1	0	0	1	0	0	1	0	1	1	1	0	0	0	0	1	1	2	0	0	1	0	0	0	0	1	0	1	1	1	3	0	1	1	0	0	0	1	1	1	0	0	0	1	0	1
BGC0000865	eicoseicosapentaenoic acid	Other	0	1	0	1	0	0	0	1	1	0	0	1	0	1	0	1	4	0	0	0	1	0	1	0	0	0	0	0	0	1	0	3	0	0	1	0	0	1	0	0	1	0	1	0	0	1	0
BGC0002733	sinapigladioside	Other	3	0	0	0	1	0	0	0	0	0	0	1	0	0	0	0	2	0	1	0	1	0	0	1	0	0	0	0	0	1	0	1	0	0	0	0	0	1	0	2	0	1	1	0	2	0	0
BGC0000872	A-90289 A, A-90289 B	Other	0	1	0	0	0	0	0	0	1	0	2	1	0	0	0	1	2	0	0	0	3	0	1	1	0	0	0	0	0	0	0	1	1	2	1	0	0	0	1	0	0	0	1	0	1	0	0
BGC0001927	A-94964	Other	0	0	0	0	2	0	0	1	0	1	3	0	2	0	0	0	2	0	1	0	0	0	1	0	0	0	0	1	0	1	0	2	0	3	1	0	0	0	0	1	2	1	0	1	1	0	0
BGC0002694	roseobactin	Other	0	1	0	0	0	1	0	2	0	1	2	1	0	0	0	0	3	0	0	1	0	2	2	1	0	0	0	0	0	1	1	3	0	2	2	0	0	0	1	0	0	1	0	1	0	0	0
BGC0000937	fosfazinomycin A, fosfazinomycin B	Other	1	1	0	0	1	0	0	3	0	2	3	0	0	0	0	0	0	0	1	0	0	0	0	1	0	0	1	1	0	0	0	1	0	2	1	0	0	0	1	2	0	0	2	0	0	0	0
BGC0001703	nocuolin A	Other	0	0	0	0	2	0	0	0	0	0	1	0	0	0	0	0	9	0	0	1	0	1	3	1	0	0	0	0	0	0	0	3	0	0	0	0	0	0	0	0	1	0	1	0	0	0	0
BGC0000870	mycolic acid	Other	1	0	0	0	0	1	0	3	0	3	3	0	0	0	0	0	1	0	1	0	2	1	1	0	0	0	0	0	0	2	0	1	0	3	1	0	0	0	0	1	0	2	0	1	2	0	1
BGC0000922	pseudomonas quinolone signal (PQS)	Other	1	0	0	0	0	0	0	1	0	2	2	1	0	0	0	0	2	1	0	1	0	1	1	1	0	1	1	0	3	1	0	2	0	0	1	0	0	0	1	0	1	0	0	0	0	0	0
BGC0001985	pyrazofurin	Other	0	0	0	0	0	0	0	0	0	2	1	1	1	0	0	1	2	1	1	0	2	1	2	0	0	0	1	0	0	1	0	2	0	2	1	0	0	0	0	1	0	2	1	1	1	0	0
BGC0002449	sarasinoside	Other	2	1	0	1	1	1	0	1	1	1	1	0	1	0	0	0	2	0	0	0	0	2	2	1	0	0	1	1	1	1	1	1	1	1	2	0	0	1	1	1	2	0	0	1	1	1	1
BGC0001510	anisomycin	Other	0	0	0	0	0	0	0	3	0	3	2	0	0	0	0	0	1	0	1	0	2	0	1	0	0	0	0	0	0	2	0	1	0	2	3	0	0	0	2	1	0	0	1	0	2	0	0
BGC0000929	xanthothricin	Other	1	0	0	0	0	1	0	2	0	2	0	0	0	0	0	0	1	0	0	0	0	0	1	1	0	0	1	0	0	3	0	1	0	2	2	0	0	0	1	2	3	2	2	0	1	0	0
BGC0001747	pseudaminic acid	Other	0	1	1	2	0	3	0	1	0	1	2	0	0	0	1	0	3	0	3	2	0	1	0	0	0	0	0	2	0	2	0	0	0	0	1	1	2	0	0	0	2	0	2	0	0	1	0
BGC0001903	neocarazostatin A	Other	0	1	0	0	0	0	0	2	0	2	1	3	1	0	0	1	2	0	1	0	2	1	0	0	0	0	0	0	0	2	0	1	0	3	3	0	0	0	0	1	1	1	0	1	2	0	0
BGC0002008	aryl polyenes	Other	0	0	0	0	0	1	0	0	0	2	0	0	0	0	0	0	2	1	2	0	0	0	1	1	0	0	0	0	0	0	1	1	0	0	1	0	0	1	2	0	1	0	0	0	0	0	0
BGC0000879	sangivamycin, toyocamycin	Other	1	1	0	2	0	0	0	2	0	2	1	1	0	0	0	0	2	0	1	0	0	1	0	0	0	0	1	0	0	1	0	2	3	1	2	0	0	0	1	1	1	2	2	0	1	0	0
BGC0001395	teichomycin A1	Other	3	0	0	0	0	0	0	2	1	1	0	0	0	0	0	2	2	0	0	0	2	0	0	1	0	1	0	1	0	1	0	1	0	2	0	0	0	0	0	0	1	0	1	0	1	0	0
BGC0001316	linamarin, lotaustralin	Other	0	0	0	0	0	1	0	7	0	1	0	0	0	0	0	1	2	0	0	0	0	0	2	0	0	0	0	2	1	0	0	1	0	1	2	0	0	0	0	1	7	1	1	0	3	0	0
BGC0000940	desferrioxamin B, desferrioxamine E	Other	1	0	0	0	0	0	0	0	0	0	1	2	0	0	1	2	6	0	0	0	1	1	0	0	0	0	0	0	0	2	0	0	0	3	6	0	0	0	0	3	0	0	3	1	1	0	0
BGC0001992	thioguanine	Other	1	0	0	0	1	1	0	1	0	1	1	1	1	1	1	1	2	1	1	1	1	0	0	1	1	0	1	1	0	1	0	1	1	0	1	1	1	0	0	1	0	0	0	1	0	1	1
BGC0000885	4-hydroxy-3-nitrosobenzamide	Other	0	0	0	0	0	0	0	2	0	3	2	1	0	0	0	0	1	1	1	0	1	0	0	1	0	1	1	0	0	1	0	1	0	2	2	0	0	0	1	3	1	0	0	1	3	0	0
BGC0001151	(-)-2-(2-hydroxyethyl)clavam, valclavam	Other	1	0	0	0	0	0	0	1	0	1	2	1	1	0	0	0	1	1	1	0	2	1	1	0	0	0	0	1	0	1	0	0	0	3	2	0	0	0	1	2	2	0	4	0	3	0	1
BGC0002305	desferrioxamine B, legonoxamine A, legonoxamine B	Other	0	0	0	0	0	0	0	0	0	0	2	4	0	0	0	0	1	0	3	0	0	2	2	0	0	0	0	0	0	4	0	1	0	5	3	0	0	0	0	0	0	0	3	3	3	0	0
BGC0001453	desferrioxamine	Other	0	0	0	0	0	0	0	0	0	0	3	3	1	0	0	0	2	0	2	0	0	3	0	2	0	0	0	0	0	3	0	1	0	3	4	0	0	0	0	1	1	0	2	3	3	0	0
BGC0000941	desferrioxamin B	Other	0	1	0	0	0	0	0	0	0	0	3	3	1	0	0	0	2	2	2	0	0	2	0	0	0	0	0	0	0	2	0	0	0	4	5	0	0	0	1	2	0	0	2	1	1	0	0
BGC0001651	legionaminic acid	Other	1	0	0	2	1	1	0	1	0	1	1	0	0	0	0	0	2	1	2	2	0	1	2	0	0	0	0	0	2	0	0	2	2	0	2	1	2	0	0	1	2	0	0	1	2	2	2
BGC0000837	APE Vf	Other	0	0	0	0	0	0	0	5	0	1	1	0	0	0	0	0	2	1	0	0	0	0	4	2	0	0	0	1	0	1	0	2	0	0	0	1	0	0	3	0	1	0	0	0	0	0	1
BGC0001572	desferrioxamine E	Other	3	1	0	0	0	0	0	1	0	0	2	1	0	0	0	0	0	1	0	0	0	0	0	0	0	0	0	0	0	3	0	0	0	3	3	0	0	0	0	0	0	1	3	3	1	0	0
BGC0000871	AEPE, TG-1, VEPE	Other	0	0	0	0	0	0	0	1	0	1	2	1	0	0	0	0	1	0	3	0	1	0	1	4	1	1	0	0	0	2	0	0	0	5	5	0	0	0	1	1	0	0	2	3	2	0	0
BGC0000881	toyocamycin	Other	1	2	0	2	1	1	0	2	0	3	0	2	0	0	0	0	2	0	0	2	0	0	1	1	0	0	0	0	1	1	1	1	1	1	2	1	0	1	1	1	1	1	2	0	2	0	1
BGC0001735	pentostatine, vidarabine	Other	0	0	0	0	0	0	0	1	0	1	2	1	1	0	0	2	2	1	0	0	1	2	2	0	0	1	0	0	0	1	0	3	0	1	2	0	0	0	2	1	1	0	0	1	1	0	1
BGC0000892	caryoynencin	Other	0	0	0	0	0	0	0	2	0	2	2	1	0	0	0	0	0	1	1	1	0	0	0	0	0	0	0	0	0	1	0	1	0	3	3	0	0	0	0	1	1	1	2	0	3	0	0
BGC0002585	ubericin K	Other	0	0	0	0	0	1	0	0	0	0	6	0	0	0	0	7	1	5	9	0	3	0	3	0	0	0	3	0	0	1	0	2	0	0	0	0	0	0	0	0	0	1	0	0	0	0	0
BGC0001387	nucleocidin	Other	0	0	0	0	1	0	0	1	0	4	0	1	0	0	0	0	3	0	0	0	0	1	1	0	0	1	0	0	0	2	0	2	0	1	1	0	0	0	1	1	2	0	2	1	3	0	1
BGC0001607	gilvusmycin	Other	3	0	0	0	1	1	0	2	0	2	3	0	0	0	0	1	3	0	0	1	1	0	3	1	0	0	0	0	0	0	0	1	0	3	2	0	1	0	2	1	1	1	3	1	2	0	1
BGC0002052	ectoine	Other	0	1	0	0	1	1	0	0	0	1	2	3	3	0	0	0	2	3	1	0	2	1	0	1	0	1	1	0	0	4	0	0	0	4	2	1	0	0	0	1	3	0	1	2	1	0	0
BGC0001965	nybomycin	Other	0	0	0	0	1	1	0	2	1	1	1	1	0	0	0	0	1	1	1	0	0	0	0	0	0	0	0	0	0	2	0	1	0	2	3	0	0	1	0	1	0	1	2	1	1	0	0
BGC0002588	enduracididine	Other	0	1	0	0	2	1	0	1	0	2	3	0	0	0	0	1	4	1	0	0	1	1	2	0	0	0	1	0	0	1	1	2	1	3	2	2	0	0	1	1	1	0	0	0	1	0	0
BGC0000847	thienamycin	Other	0	1	0	0	1	1	0	2	1	0	3	0	0	0	0	0	2	0	0	0	0	0	2	1	0	0	0	0	0	2	0	2	0	2	2	0	0	0	0	0	1	2	3	1	0	0	0
BGC0001847	1-carbapen-2-em-3-carboxylic acid	Other	0	0	0	0	0	1	0	1	0	2	2	1	1	1	1	1	1	2	1	1	1	1	2	1	1	0	1	0	0	1	1	2	1	0	2	1	1	1	1	1	1	1	0	1	1	1	1
BGC0001440	cystargolide A, cystargolide B	Other	1	1	1	0	2	1	0	2	1	1	1	1	1	0	1	1	2	2	1	1	1	1	1	2	0	0	1	2	1	1	0	1	1	1	1	1	0	0	2	1	2	2	1	1	2	1	1
BGC0000851	albonoursin	Other	1	1	1	1	1	1	1	1	1	1	1	1	1	1	1	1	1	1	1	1	1	1	1	1	1	1	1	1	1	1	1	1	1	1	2	1	1	1	1	1	1	1	1	1	1	1	1
BGC0000918	ochronotic pigment	Other	1	1	0	0	0	0	1	2	0	2	2	2	2	0	0	0	3	1	2	2	2	2	2	1	0	0	1	1	0	2	0	0	0	3	3	0	0	0	2	1	0	1	2	1	2	0	1
BGC0000839	flexirubin	Other	0	1	0	0	1	0	0	1	0	2	2	0	0	0	0	5	4	0	0	0	0	0	4	0	2	0	0	0	0	1	0	1	1	2	1	0	0	0	1	0	2	0	1	0	0	0	1
BGC0000903	fluorometabolite	Other	1	1	0	1	1	1	0	1	0	1	1	1	1	0	1	1	2	1	1	1	2	1	0	1	1	0	1	1	1	1	0	1	1	2	1	1	1	0	1	1	1	2	1	1	2	1	1
BGC0001592	bagremycin, ferroverdin	Other	0	0	0	1	1	0	0	1	0	3	2	1	1	0	0	0	4	0	2	0	2	2	0	0	0	0	1	0	0	0	1	2	0	2	1	0	0	0	1	2	1	0	1	1	2	0	1
BGC0000874	blasticidin S	Other	0	1	0	0	0	0	0	3	0	4	0	2	0	0	0	2	2	1	1	0	1	0	0	1	0	0	0	1	0	3	1	2	0	1	4	0	1	0	1	0	0	0	1	1	3	0	1
BGC0001685	N-acyloxyacyl lysine	Other	1	0	0	0	1	1	0	1	1	2	2	1	2	1	1	1	1	2	1	1	2	1	1	1	1	1	1	1	0	1	1	2	1	1	1	1	1	1	2	2	0	0	0	1	1	1	1
BGC0000853	ectoine	Other	1	1	0	1	1	1	0	1	1	2	2	3	2	0	1	1	2	1	2	1	2	2	2	0	0	1	1	1	0	3	0	1	0	3	4	1	0	0	1	1	1	0	1	1	1	1	1
BGC0002034	perquinoline A, perquinoline B, perquinoline C	Other	2	1	0	1	0	0	0	3	0	2	2	2	2	0	0	1	4	1	2	1	2	1	2	1	0	0	0	0	0	3	0	1	0	3	4	0	0	0	0	2	0	0	2	1	1	1	0
BGC0002406	hydroxycinnamoyltyramine	Other	5	1	0	0	0	0	0	2	1	0	1	0	0	0	0	0	2	0	0	0	0	0	1	2	1	0	0	0	0	1	0	1	0	0	0	0	0	0	1	14	0	0	5	0	8	0	0
BGC0000905	heme D1	Other	0	1	0	0	1	2	1	2	1	3	3	0	0	0	0	0	3	1	2	0	2	3	1	2	0	1	2	2	1	2	1	3	0	1	2	0	0	1	0	0	1	0	0	1	0	0	1
BGC0002356	mediomycin A	Other	1	0	0	0	1	0	0	0	1	0	0	1	1	0	0	0	5	1	1	0	0	1	1	1	0	0	0	0	0	3	0	2	0	1	4	0	0	0	0	2	0	1	4	1	2	0	0
BGC0002471	baumannoferrin A, baumannoferrin B	Other	1	0	0	0	0	0	0	8	0	1	0	0	0	0	0	1	1	1	0	0	0	0	3	0	1	0	0	0	0	1	0	4	2	2	1	0	0	0	0	9	0	0	0	0	5	1	0
BGC0000873	A-201A	Other	1	2	0	0	1	0	0	2	0	3	1	0	0	0	0	1	4	0	3	0	0	1	0	0	0	0	1	0	0	1	0	2	1	2	1	0	1	0	1	0	2	1	1	0	1	0	0
BGC0000907	lincomycin	Other	2	1	0	0	0	0	0	1	0	3	3	1	0	0	0	0	2	0	0	2	0	1	2	1	0	0	1	0	0	3	0	3	0	3	2	0	0	0	0	0	2	0	1	1	1	0	0
BGC0000904	FR-900098	Other	1	3	0	1	2	0	0	2	1	3	2	3	1	0	0	0	1	1	1	2	2	1	0	1	0	0	1	0	0	2	0	1	0	2	2	0	0	1	2	2	2	1	2	1	2	0	0
BGC0001534	branched-chain fatty acids	Other	0	0	0	0	0	0	0	1	1	1	4	3	2	0	0	1	2	0	2	1	3	4	2	0	0	1	0	1	0	3	0	0	0	4	4	0	0	0	1	2	1	1	2	3	3	0	0
BGC0002115	streptamidine	Other	0	1	0	0	0	0	0	2	0	2	2	0	0	0	0	1	2	0	1	0	1	3	1	0	0	0	1	0	0	3	0	1	1	8	8	0	0	0	1	1	0	1	1	1	1	2	0
BGC0000948	α-galactosylceramide	Other	1	0	0	1	2	2	2	1	1	1	2	1	2	2	2	2	2	2	2	2	0	1	1	2	2	0	2	2	2	2	1	2	0	0	0	2	1	2	1	2	2	0	1	2	2	1	2
BGC0002039	coformycin, formycin A	Other	0	2	0	0	1	0	0	2	0	2	4	1	1	0	0	0	3	1	1	0	1	1	1	0	0	0	0	0	0	1	0	1	1	1	1	0	2	0	3	2	2	3	4	1	2	0	1
BGC0001540	CC-1065	Other	1	0	0	0	1	0	0	4	1	3	3	3	0	0	0	0	2	1	0	0	0	5	3	1	0	1	0	0	0	3	1	2	0	6	5	0	0	0	0	0	1	0	2	1	2	0	0
BGC0000889	bagremycin A, bagremycin B	Other	0	1	0	0	1	0	0	2	0	2	2	1	1	0	0	0	4	2	3	0	2	2	1	0	1	0	0	2	0	1	1	3	0	4	2	0	0	1	2	2	1	1	1	1	2	1	1
BGC0000925	quinolobactin	Other	3	1	0	0	1	0	0	1	0	1	2	1	0	0	0	0	4	0	1	0	0	2	1	1	0	0	0	1	0	0	0	2	0	1	1	0	0	0	1	1	1	0	1	0	1	0	0
BGC0001488	4-formylaminooxyvinylglycine	Other	1	0	0	0	0	1	0	2	0	1	0	1	0	0	0	0	1	0	1	0	0	1	0	0	0	0	0	1	2	0	0	3	1	1	2	0	0	0	1	1	0	1	0	0	4	0	0
BGC0000895	citrulline	Other	1	1	0	0	1	0	1	3	0	2	3	0	0	0	0	0	4	0	1	1	1	0	1	0	0	0	1	9	1	1	1	3	1	1	1	1	1	2	1	0	0	0	2	1	0	8	1
BGC0000906	heme D1	Other	0	0	0	2	1	1	1	2	1	4	4	1	0	1	0	1	2	1	2	2	0	0	1	0	1	0	1	1	1	2	2	5	0	2	2	2	1	3	1	2	1	0	1	1	1	1	2
BGC0000938	fosfomycin	Other	0	1	0	0	1	1	0	3	1	4	3	2	0	0	0	0	3	1	0	1	0	0	3	0	0	0	1	3	0	2	0	3	1	3	4	0	0	0	3	3	2	0	0	0	3	0	2
BGC0001591	fatty acid enol ester, N-tetradecanoyl tyrosine	Other	1	0	0	1	3	1	1	5	1	3	1	1	1	0	0	0	3	1	1	1	1	1	1	1	0	1	1	1	2	1	1	3	2	1	2	1	1	1	4	1	3	1	2	1	1	0	2
BGC0000896	cycloserine	Other	1	0	0	1	0	0	0	4	0	0	3	2	0	0	0	0	3	1	2	0	1	0	0	0	0	0	0	1	1	2	0	2	0	6	5	0	0	0	2	1	1	2	1	1	2	0	1
BGC0002436	coformycin	Other	1	0	0	0	1	1	0	2	0	1	4	3	2	0	1	1	2	2	2	1	3	3	1	2	0	0	1	0	0	2	1	1	0	4	3	0	0	0	0	2	1	1	1	2	2	0	1
BGC0002690	FW0622	Other	1	1	0	0	0	0	0	1	0	1	4	2	1	0	0	0	5	0	4	1	2	2	0	0	0	0	0	0	0	3	0	2	0	7	4	0	0	0	1	5	0	2	2	2	6	0	1
BGC0001681	N-acyl glycine	Other	2	1	0	0	1	2	2	1	2	2	2	1	2	2	2	2	2	2	2	2	0	1	2	2	2	2	2	2	2	2	2	2	2	0	0	2	2	2	2	2	1	0	1	2	2	2	2
BGC0000867	polyhydroxyalkanoic acids	Other	1	2	1	2	1	1	0	3	3	3	2	0	0	0	0	0	2	0	0	2	1	0	2	1	0	0	0	1	1	2	2	4	1	4	2	2	1	0	2	3	1	1	3	0	4	0	2
BGC0001292	A33853	Other	0	3	1	0	0	0	0	3	0	3	3	1	0	0	0	1	2	0	1	2	1	1	1	1	0	0	1	0	0	2	0	3	3	4	4	0	0	0	3	1	1	1	1	2	1	0	1
BGC0000934	5-(2-hydroxyacetyl)-5,10-dihydrophenazine-1-carboxylic acid, 5-acetyl-5,10-dihydrophenazine-1-carboxylic acid, endophenazine A1, endophenazine F, endophenazine G	Other	0	0	0	0	0	0	0	4	0	4	4	3	1	0	0	1	1	0	3	2	3	1	0	1	0	0	0	2	0	2	0	2	0	5	5	0	0	0	3	0	0	1	1	2	1	0	0
BGC0000283	cetoniacytone A	Other	1	0	0	0	2	2	0	3	2	4	1	3	1	0	0	0	2	1	2	2	3	1	1	1	0	0	2	1	1	1	1	3	1	2	5	0	0	0	2	1	2	1	1	1	2	1	1
BGC0002152	toxoflavin	Other	3	0	0	0	0	0	1	3	1	2	1	0	0	1	1	0	1	1	1	1	0	0	1	1	0	0	1	0	2	2	0	4	2	2	2	0	0	0	1	2	1	0	1	2	2	0	1
BGC0000832	clorobiocin	Other	1	1	1	2	1	1	0	2	1	2	1	1	1	0	1	2	4	1	2	2	2	2	3	2	1	1	2	1	0	1	1	1	1	2	4	1	1	1	3	2	1	1	1	1	3	1	1
BGC0000834	cathomycin	Other	2	2	2	2	1	1	1	1	1	2	1	2	1	0	1	1	2	1	2	1	1	1	1	2	0	1	1	2	1	4	1	1	2	4	2	1	1	1	1	4	2	1	4	1	4	1	1
BGC0000842	carbapenem MM4550	Other	2	2	0	0	0	1	0	3	0	2	5	1	0	0	0	1	4	1	2	0	1	3	0	0	0	0	0	1	1	3	0	2	1	3	7	0	0	0	3	2	1	0	3	1	2	0	0
BGC0002487	staphylopine	Other	0	0	0	0	0	0	0	3	0	3	6	6	5	0	0	1	9	9	2	0	9	3	1	0	1	0	8	0	0	2	0	9	0	0	0	0	0	1	0	0	0	0	0	2	0	0	0
BGC0000845	clavulanic acid	Other	1	0	0	0	0	2	0	3	1	3	5	3	2	0	1	1	5	2	4	0	2	1	2	1	0	0	2	1	1	4	0	3	0	3	4	0	0	0	2	1	2	2	0	2	1	0	1
BGC0001535	branched-chain fatty acids	Other	1	0	0	0	3	2	0	3	0	3	3	3	3	0	1	2	3	2	3	2	3	3	3	3	1	1	1	2	0	3	0	2	0	3	3	0	0	0	3	3	1	3	3	3	3	0	2
BGC0000722	validamycin A	Other	1	0	0	1	1	0	0	2	0	3	5	4	0	0	1	0	5	1	3	1	3	5	1	0	0	0	1	0	1	5	0	0	0	6	6	0	0	0	1	3	0	1	1	2	5	0	1
BGC0002355	tetrafibricin	Other	4	2	0	0	2	1	0	3	2	1	4	1	0	0	1	1	5	0	2	0	1	2	2	4	0	1	0	2	0	4	0	3	0	6	7	1	1	0	1	3	2	1	2	0	4	1	0
BGC0000935	esmeraldin	Other	1	0	0	1	3	1	0	1	0	2	3	3	3	0	0	1	5	2	3	2	3	3	3	0	0	0	0	0	1	2	0	2	0	4	5	0	0	0	2	2	0	3	3	2	3	0	0
BGC0000866	polyhydroxyalkanoate	Other	3	2	0	1	1	0	0	3	0	2	2	0	1	0	0	0	1	1	4	3	0	2	0	4	0	1	1	0	3	4	0	3	2	4	4	0	0	0	2	3	4	4	4	0	3	0	2
BGC0001782	indimicin A, indimicin B, indimicin C, indimicin D, indimicin E, lynamicin A, lynamicin D, lynamicin F, lynamicin G, spiroindimicin A, spiroindimicin B, spiroindimicin C, spiroindimicin D	Other	0	1	0	0	0	0	1	3	1	4	9	4	0	0	0	1	4	1	2	0	2	5	2	0	0	0	0	0	0	5	0	1	0	6	8	0	0	0	2	2	1	1	3	4	4	0	1
BGC0000877	polyoxin A, polyoxin H	Other	2	2	0	1	2	0	0	4	0	2	4	3	1	0	0	0	1	1	2	1	2	2	3	1	0	0	1	0	0	3	0	2	1	5	5	0	0	0	2	1	2	1	4	4	3	0	1
BGC0000840	xanthomonadin I	Other	3	0	0	0	2	0	0	0	0	5	1	0	0	0	0	1	0	2	3	1	2	0	1	0	0	0	2	2	1	3	0	5	2	6	3	0	1	1	3	5	1	1	4	0	5	0	1
BGC0001221	marinophenazine A, phenaziterpene A	Other	1	0	0	0	1	0	0	1	0	3	3	2	2	0	0	0	6	2	1	0	1	2	0	2	0	1	1	0	0	6	1	0	0	8	8	0	0	1	3	3	1	1	2	4	4	0	1
BGC0001499	aerobactin	Other	1	0	0	0	1	1	0	1	0	0	5	5	4	5	5	4	0	5	5	4	2	3	1	3	4	0	6	0	0	1	0	4	0	1	1	0	0	0	0	2	1	1	0	1	2	1	0
BGC0001783	streptonigrin	Other	3	1	1	1	1	1	1	3	0	2	1	3	0	0	0	3	3	0	1	2	2	1	3	1	0	0	1	3	0	4	1	6	1	3	3	1	1	1	1	1	2	1	2	1	1	0	1
BGC0001302	lomofungin	Other	2	2	1	1	1	1	1	1	1	1	3	2	2	1	1	2	3	2	3	2	3	3	2	2	1	1	2	2	1	4	2	3	1	5	4	1	1	1	2	3	2	3	2	2	5	1	1
BGC0000864	eicosapentaenoic acid-like compound	Other	0	0	0	0	1	3	2	3	1	2	4	2	1	1	3	4	4	3	4	2	1	2	4	3	2	1	2	1	2	1	2	5	1	1	2	0	1	2	1	1	1	2	2	1	1	2	2
BGC0001983	triacsin C	Other	2	0	0	0	0	0	0	4	0	4	3	2	2	0	0	3	3	2	5	0	5	2	2	2	0	0	2	2	0	5	0	1	1	7	6	0	1	1	3	3	1	0	3	2	3	0	0
BGC0000943	staphyloferrin B	Other	0	0	0	0	0	0	0	4	0	2	11	8	12	0	0	1	12	10	5	2	11	4	1	0	1	1	8	1	0	0	0	12	0	0	0	0	0	0	0	0	0	0	1	5	0	0	0
BGC0001848	diazaquinomycin H, diazaquinomycin J	Other	0	2	0	1	0	2	0	3	0	2	6	1	1	0	1	1	8	1	3	0	2	3	1	0	0	0	0	1	0	3	0	2	0	9	7	0	0	0	2	4	1	1	1	1	16	1	0
BGC0001972	fervenulin, toxoflavin	Other	1	0	0	2	2	0	0	5	0	5	6	3	0	0	0	0	5	1	4	0	2	4	2	0	0	0	0	2	0	6	0	4	0	9	5	0	0	0	3	3	1	1	2	3	5	0	2
BGC0000915	mitomycin	Other	0	1	0	0	1	0	0	3	2	4	3	2	2	0	1	2	10	2	2	1	3	2	2	0	0	0	0	1	0	4	0	3	0	4	6	2	0	1	3	1	2	0	4	1	5	0	1
BGC0001484	2'-amino-2'-deoxyadenosine, 2'-chloropentostatin	Other	1	1	0	1	1	2	0	6	0	4	4	0	0	0	0	2	8	0	2	2	3	1	3	2	0	0	2	1	0	5	0	3	1	10	4	0	0	0	3	2	1	1	0	3	6	0	0
BGC0002040	coformycin, formycin A	Other	4	2	1	0	2	0	0	4	1	4	4	2	2	0	0	3	4	3	3	2	3	3	1	0	1	1	1	1	0	3	1	1	0	7	6	0	1	1	4	3	3	1	4	1	4	1	1
BGC0002439	diastaphenazine, izumiphenazine C	Other	3	1	0	0	2	1	0	3	1	3	4	4	3	0	1	3	4	3	3	2	4	3	5	3	1	3	2	2	1	4	0	3	2	5	4	1	1	0	3	3	1	3	3	3	4	2	1
BGC0001138	a201a	Other	2	1	1	0	4	1	1	4	1	4	4	3	2	0	0	1	5	2	4	2	3	3	3	1	0	1	1	1	2	4	0	4	0	7	7	1	0	1	3	2	3	1	4	2	4	1	0
BGC0000833	coumermycin A1	Other	2	2	1	2	2	2	2	3	2	4	3	3	2	1	2	4	3	2	2	2	3	2	3	2	2	2	2	3	2	2	2	3	2	4	2	2	2	2	2	3	2	3	3	3	4	2	2
BGC0000916	molybdenum cofactor	Other	0	0	0	1	1	1	1	4	1	3	8	8	6	0	1	4	7	5	4	1	5	3	7	0	0	0	4	1	0	3	2	10	1	1	1	0	0	2	2	1	1	0	1	3	0	0	3
BGC0002128	5-dimethylallylindole-3-acetonitrile	Other	3	3	0	1	2	2	0	4	2	4	5	5	3	0	3	2	4	3	3	2	5	4	3	3	0	0	2	3	2	4	0	2	0	6	8	1	1	2	6	5	2	3	4	4	4	0	2
BGC0001687	N-tetradecanoyl tyrosine	Other	1	2	1	2	2	1	2	3	1	2	2	3	1	0	1	1	5	1	2	4	1	1	5	3	0	0	2	2	2	5	1	4	1	3	3	2	2	2	3	5	4	1	1	1	6	2	1
BGC0001732	paulomycin	Other	3	2	0	1	1	1	0	2	0	4	5	6	4	0	2	1	6	2	6	1	6	3	3	2	0	1	2	1	0	6	0	1	0	9	8	0	1	0	4	4	2	4	5	6	7	0	0
BGC0000883	arginomycin	Other	3	0	0	1	1	0	0	4	1	4	5	6	4	2	2	3	5	3	4	2	4	5	3	4	1	1	4	2	0	6	1	3	1	7	7	2	0	0	5	4	2	3	4	5	4	0	2
BGC0001441	belactosin A, belactosin C	Other	5	1	1	1	3	3	0	6	1	4	5	4	2	1	1	2	7	3	3	1	5	4	2	3	2	0	2	1	1	6	1	6	2	9	7	0	0	1	4	2	4	1	5	4	5	1	2
BGC0002357	neomediomycin B	Other	3	1	0	0	1	3	0	6	1	1	7	6	3	0	0	4	7	3	3	4	4	5	4	1	0	1	1	2	1	7	0	3	0	11	6	2	1	1	3	2	4	3	5	3	9	0	2
BGC0001483	5-isoprenylindole-3-carboxylate β-D-glycosyl ester	Other	1	1	1	1	1	1	2	3	1	4	8	3	3	0	3	2	11	1	4	3	5	5	2	2	1	1	1	3	1	7	1	3	2	10	12	1	1	1	4	2	2	2	3	5	8	1	1
BGC0002294	streptozotocin	Other	2	3	3	3	3	3	1	5	5	5	6	5	4	0	3	4	7	4	4	4	4	6	6	5	3	1	4	4	3	5	3	6	3	5	8	2	2	3	4	6	3	2	5	6	6	1	3
BGC0001514	aristeromycin	Other	2	3	0	3	2	0	0	7	1	8	6	5	2	0	0	2	8	3	5	2	5	5	2	2	0	0	1	1	2	9	0	1	1	11	11	0	0	1	7	7	5	4	3	6	9	1	4
BGC0001285	pseudopyronine A, pseudopyronine B	Other	8	2	0	2	1	2	0	6	2	5	4	2	1	0	1	1	3	1	4	0	4	2	2	1	0	0	2	4	5	6	2	8	9	8	6	0	0	1	6	5	2	3	3	6	9	0	3
BGC0002541	notonesomycin A	Other	3	3	0	0	3	2	2	6	1	6	10	5	3	0	1	4	13	3	4	2	3	8	4	2	0	1	3	3	2	12	1	8	1	12	17	1	1	1	5	5	7	4	9	7	12	0	2
BGC0001731	paulomycin	Other	3	2	1	1	1	2	1	7	1	7	6	10	4	1	1	3	9	5	5	2	9	6	2	4	2	1	2	2	1	9	1	4	1	12	14	2	1	2	7	6	4	6	7	7	6	1	3
BGC0002284	corynecin I, corynecin II, corynecin III	Other	2	2	0	1	3	4	0	8	1	5	13	10	6	1	2	4	12	10	7	6	13	13	4	1	1	0	5	2	4	8	1	4	2	9	13	2	3	2	6	8	4	1	4	8	7	2	3
BGC0002497	hexacosalactone A	Other	5	2	0	0	3	1	1	9	1	9	9	4	4	0	0	2	10	4	9	0	5	5	5	1	0	1	0	3	1	12	0	5	0	16	13	1	2	0	8	7	6	8	10	9	14	1	2
BGC0000913	MK-8	Other	9	0	0	1	3	8	1	7	1	11	11	10	9	5	7	7	5	12	10	5	8	3	3	6	7	1	11	3	1	4	2	9	3	2	8	4	5	1	4	7	1	0	2	8	5	7	6
BGC0002498	clethramycin, desulfoclethramycin	Other	3	1	0	1	4	1	1	5	4	7	11	10	4	0	2	4	11	6	7	1	11	8	7	2	1	1	2	4	0	16	2	8	2	15	17	0	0	0	11	7	3	1	6	8	12	0	4
BGC0001879	type R and F tailocins	Other	15	2	2	2	3	3	2	2	4	2	2	3	2	1	1	4	4	3	3	3	3	1	9	2	2	1	2	3	8	3	4	4	4	3	3	2	2	2	3	2	3	2	3	4	12	2	3
BGC0000836	APE Ec	Other	2	0	0	0	15	7	1	19	0	11	19	19	18	18	14	15	11	19	19	18	17	7	11	13	0	0	19	6	2	3	4	13	3	2	6	0	11	3	10	1	0	2	8	14	8	18	11
BGC0002224	zopfiellin	Polyketide	0	0	0	0	0	0	0	0	0	0	0	0	0	0	0	0	0	0	0	0	0	0	0	0	0	0	0	0	0	0	0	0	0	0	0	0	0	0	0	0	0	0	0	0	0	0	0
BGC0000077	hypothemycin	Polyketide	0	0	0	0	0	0	0	0	0	0	0	0	0	0	0	0	0	0	0	0	0	0	0	0	0	0	0	0	0	0	0	0	0	0	0	0	0	0	0	0	0	0	0	0	0	0	0
BGC0002428	DDP-13, DDP-14	Polyketide	0	0	0	0	0	0	0	0	0	0	0	0	0	0	0	0	0	0	0	0	0	0	0	0	0	1	0	0	0	0	0	0	0	0	0	0	0	0	0	0	0	0	0	0	0	0	0
BGC0000010	aflatoxin	Polyketide	1	0	0	0	0	0	0	0	0	0	0	0	0	0	0	0	0	0	0	0	0	0	0	0	0	0	0	0	0	0	0	0	0	0	0	0	0	0	0	0	0	0	0	0	0	0	0
BGC0001670	monensin	Polyketide	0	0	0	0	0	0	0	1	0	0	0	0	0	0	0	0	0	0	0	0	0	0	0	0	0	0	0	0	0	0	0	0	0	0	0	0	0	0	0	0	0	0	0	0	0	0	0
BGC0001677	mycophenolic acid	Polyketide	0	0	0	0	0	0	0	0	0	0	0	0	0	0	0	0	0	0	0	0	0	0	1	1	0	0	0	0	0	0	0	0	0	0	0	0	0	0	0	0	0	0	0	0	0	0	0
BGC0000902	flaviolin	Polyketide	0	0	0	0	0	0	0	0	0	0	0	0	0	0	0	0	0	0	0	0	0	0	0	0	0	0	0	0	0	0	0	0	0	1	0	0	0	0	0	0	0	0	0	0	1	0	0
BGC0001258	1,3,6,8-tetrahydroxynaphthalene	Polyketide	0	0	0	0	0	0	0	0	0	0	0	0	0	0	0	0	0	0	0	0	0	0	0	0	0	0	0	0	0	0	0	0	0	0	0	0	0	0	0	0	0	0	0	0	0	0	0
BGC0002429	higginsianin B	Polyketide	0	0	0	0	0	0	0	0	0	0	0	0	0	0	0	0	0	0	0	0	0	0	0	0	0	0	0	0	0	0	0	1	0	0	0	0	0	0	0	0	0	0	0	0	0	0	0
BGC0001273	asperlactone	Polyketide	0	0	0	0	0	0	0	0	0	0	0	0	0	0	0	0	0	0	0	0	0	0	0	0	0	0	0	0	0	0	0	1	0	0	0	0	0	0	0	0	0	0	1	0	0	0	0
BGC0000107	naphthopyrone	Polyketide	0	0	0	0	0	0	0	0	0	0	0	0	0	0	0	0	0	0	0	0	0	1	0	0	0	0	0	0	0	0	0	0	0	0	0	0	0	0	0	0	0	0	0	0	0	0	0
BGC0001276	6-methylsalicyclic acid	Polyketide	0	0	0	0	0	0	0	0	0	0	0	0	0	0	0	0	0	0	0	0	0	0	0	0	0	0	0	0	0	0	0	0	0	0	0	0	0	0	0	0	0	0	0	0	0	0	0
BGC0002102	pladienolide B	Polyketide	0	0	0	0	0	0	0	0	0	0	0	0	0	0	0	0	0	0	0	0	0	0	0	0	0	1	0	0	0	0	0	1	0	0	0	0	0	0	0	0	0	0	0	0	0	0	0
BGC0000013	alternariol	Polyketide	0	0	0	0	0	1	0	0	0	0	0	0	0	0	0	0	0	0	0	0	0	0	0	0	0	0	0	0	0	0	0	1	0	0	0	0	0	0	0	0	0	0	0	0	0	0	0
BGC0001284	alternariol	Polyketide	0	0	0	0	0	0	0	0	0	0	0	0	0	0	0	0	1	0	0	0	0	0	0	0	0	0	0	0	0	1	0	0	0	0	0	0	0	0	0	0	0	0	0	0	0	0	0
BGC0002191	gibepyrone D, prolipyrone B	Polyketide	0	0	0	0	0	0	0	1	0	0	0	0	0	0	0	0	0	0	0	0	0	0	0	0	0	0	0	0	0	1	0	0	0	0	0	0	0	0	0	0	0	0	0	0	0	0	0
BGC0000008	aflatoxin	Polyketide	0	0	0	0	0	0	0	0	0	0	0	0	0	0	0	0	1	0	0	0	0	0	0	0	0	1	0	0	0	0	0	0	0	0	0	0	0	0	0	0	0	0	0	0	0	0	0
BGC0002170	4-methyl-5-dimethyltetradecahexaene-β-ketolactone, 4-methyl-5-methylheptatriene-β-ketolactone	Polyketide	1	0	0	0	1	0	0	0	0	0	0	0	0	0	0	0	1	0	0	0	0	0	0	0	0	0	0	0	0	0	0	0	0	0	0	0	0	0	0	0	0	0	0	0	0	0	0
BGC0002175	YWA1	Polyketide	0	0	0	0	0	0	0	0	0	0	0	0	0	0	0	1	0	0	0	0	0	0	0	0	0	0	0	0	0	0	0	1	0	0	0	0	0	0	0	0	0	0	0	0	0	0	0
BGC0002192	FR901512	Polyketide	0	0	0	0	0	1	0	0	0	0	0	0	0	0	0	0	0	1	0	1	0	0	0	0	0	0	0	0	0	0	0	0	0	0	0	0	0	0	0	0	0	0	0	0	0	0	0
BGC0001275	6-methylsalicyclic acid	Polyketide	0	0	0	0	0	0	0	0	0	0	0	0	0	0	0	0	0	0	0	0	0	1	0	0	0	0	0	0	0	1	0	0	0	0	0	0	0	0	0	0	0	0	0	0	0	0	0
BGC0001566	cylindrocyclophane	Polyketide	0	0	0	0	0	0	0	0	0	0	0	0	0	0	0	0	1	0	0	0	0	0	0	1	0	0	0	0	0	0	0	0	0	0	0	0	0	0	0	0	0	0	0	0	0	0	0
BGC0001244	(-)-Mellein	Polyketide	0	0	0	0	0	0	0	0	0	0	0	0	0	0	0	1	0	0	0	0	0	0	1	0	0	0	0	0	0	0	0	0	0	0	0	0	0	0	0	0	0	0	1	0	0	0	0
BGC0001262	AK-toxin I	Polyketide	0	0	0	0	0	0	0	0	0	0	0	0	0	0	0	0	0	0	0	0	0	0	0	0	0	0	0	0	0	0	0	0	0	0	0	0	0	0	0	0	0	0	0	0	0	0	0
BGC0000037	cichorine	Polyketide	0	0	0	0	0	0	0	0	0	0	0	1	0	0	0	0	1	0	0	0	0	0	0	0	0	0	0	0	0	0	0	1	0	0	0	0	0	0	0	0	0	0	0	0	0	0	0
BGC0001252	UNII-YC2Q1O94PT	Polyketide	0	1	0	0	0	0	0	0	0	0	0	0	0	0	0	0	0	0	0	0	0	0	1	0	1	0	0	0	0	0	0	1	0	0	0	0	0	0	0	0	0	0	0	0	0	0	0
BGC0000280	2,4-diacetylphloroglucinol	Polyketide	0	0	0	0	0	0	0	0	0	0	0	0	0	0	0	0	0	0	0	0	0	0	1	0	0	0	0	0	0	0	0	0	0	0	0	0	0	0	0	0	0	0	0	0	2	0	0
BGC0001907	chromane	Polyketide	0	0	0	0	0	0	0	0	0	0	0	0	0	0	0	0	1	0	0	0	0	0	0	0	0	0	0	0	0	0	0	0	0	0	0	0	0	0	0	0	0	0	0	0	1	0	0
BGC0002596	lecanoric acid, orsellinic acid	Polyketide	0	0	0	0	0	0	0	0	1	0	0	0	0	0	0	0	1	0	0	0	0	0	0	0	0	0	0	0	0	0	0	0	0	0	0	0	0	0	0	0	0	0	0	0	0	0	0
BGC0001257	1,3,6,8-tetrahydroxynaphthalene	Polyketide	0	0	0	0	0	0	0	0	0	0	0	0	1	0	0	0	1	0	0	0	0	0	0	0	0	0	0	0	0	0	0	0	0	0	1	0	0	0	0	0	0	0	0	0	0	0	0
BGC0002238	2,4'-dihydroxy-3'-methoxypropiophenone	Polyketide	0	0	0	0	0	0	0	0	0	0	0	0	0	0	0	0	1	0	0	0	0	0	0	0	0	0	0	0	0	0	0	0	0	0	0	0	0	0	0	1	0	0	0	0	0	0	0
BGC0002155	nectriapyrone, nectriapyrone C, nectriapyrone D	Polyketide	0	0	0	0	0	0	0	0	0	0	0	0	0	0	0	0	1	0	0	0	0	0	1	0	0	0	0	0	0	1	0	1	0	0	0	0	0	0	0	0	0	0	0	0	0	0	0
BGC0001254	ACT-Toxin II	Polyketide	0	0	0	0	0	1	0	0	0	0	0	0	0	0	0	0	1	0	0	0	0	0	0	0	0	0	0	0	0	0	0	1	0	0	0	0	0	0	0	0	1	0	0	0	0	0	0
BGC0002236	8-methyldiaporthin	Polyketide	0	0	0	0	0	1	0	0	0	0	0	0	0	0	0	1	0	0	0	0	0	0	1	0	0	0	0	0	0	0	0	0	0	0	0	0	0	0	0	1	0	0	0	0	0	0	0
BGC0000099	monascorubrin	Polyketide	0	0	0	0	0	0	0	0	0	0	1	0	0	0	0	0	1	0	0	0	0	0	1	0	0	0	0	0	1	0	0	0	0	0	0	0	0	0	0	0	0	0	0	0	0	0	0
BGC0002240	BAA, BAB	Polyketide	0	0	0	0	0	0	0	0	0	0	0	0	0	0	0	0	2	0	0	0	0	0	0	1	1	0	0	0	0	0	0	1	0	0	0	0	0	0	0	0	0	0	0	0	0	0	0
BGC0002187	monocillin II, monocillin IV, monocillin V, monocillin VI, monocillin VII, monorden D, pochonin M	Polyketide	0	0	0	0	0	0	0	0	0	0	0	0	0	0	0	0	0	0	0	0	0	0	0	1	0	0	0	0	0	0	0	0	0	0	0	0	0	0	0	0	1	0	0	0	0	0	0
BGC0002604	sartorypyrone A	Polyketide	0	0	0	0	0	0	0	0	0	0	0	0	0	0	0	0	0	0	0	0	0	2	0	1	0	0	0	0	0	0	0	1	0	0	0	0	0	0	0	0	0	0	0	0	0	0	0
BGC0000231	griseusin A, griseusin B	Polyketide	0	0	0	0	0	0	0	0	0	0	0	0	0	0	0	0	0	0	0	0	0	0	1	0	0	0	0	0	0	0	0	0	0	1	3	0	0	0	0	0	0	0	0	0	0	0	0
BGC0002154	1,3,5,8-tetrahydroxynapthalene, 1-(alpha-l-(2-O-methyl)-6-deoxymannopyranosyloxy)-3,6,8-trimethoxynaphthalene	Polyketide	0	0	0	0	1	0	0	0	0	0	0	0	0	0	0	1	0	0	0	0	0	0	0	0	0	0	0	0	0	0	0	0	0	0	0	0	0	0	0	0	0	1	0	0	0	0	0
BGC0001905	violapyrone B	Polyketide	0	0	0	0	1	0	0	0	0	0	0	0	0	0	0	0	0	0	0	0	0	0	1	0	0	0	0	0	0	0	0	0	0	0	0	0	0	0	0	0	1	0	0	2	0	0	0
BGC0002301	(P)-ustilaginoidin A	Polyketide	0	1	0	0	0	0	0	0	1	0	0	0	0	0	0	1	0	0	0	0	0	0	1	0	0	0	0	0	0	0	0	2	0	0	0	0	0	0	0	0	0	0	1	0	0	0	0
BGC0000006	aflatoxin	Polyketide	0	0	0	0	0	0	0	0	0	0	0	0	0	0	0	0	1	0	0	1	0	1	2	0	0	0	0	0	0	1	0	0	0	0	0	0	0	0	0	0	0	0	0	0	0	0	0
BGC0002538	chaetolivacine A, chaetolivacine B, chaetolivacine C	Polyketide	0	0	0	0	0	1	0	0	0	0	0	0	0	0	0	1	0	0	0	0	0	0	0	0	0	0	0	0	0	0	0	1	0	0	0	0	0	0	0	0	1	0	0	0	0	0	0
BGC0002515	solanapyrone A	Polyketide	1	0	0	0	0	0	0	0	0	0	0	0	0	0	0	0	1	0	0	1	0	0	0	1	0	0	0	0	0	0	0	0	0	0	0	0	0	0	0	0	0	0	0	0	0	0	0
BGC0000041	oronofacic acid	Polyketide	0	0	0	0	0	1	0	0	0	0	1	0	0	0	0	0	0	0	0	0	0	0	0	0	0	0	0	0	0	0	0	2	0	0	0	0	0	0	0	0	0	0	0	0	1	0	0
BGC0000067	geldanamycin	Polyketide	0	0	0	0	0	1	0	0	0	0	0	0	0	0	0	0	0	0	0	0	0	0	1	0	0	0	0	2	0	0	0	1	0	0	0	0	0	0	0	0	0	0	0	0	0	0	0
BGC0000217	daunorubicin	Polyketide	0	0	0	0	0	1	0	0	0	0	0	0	0	0	0	0	0	0	0	0	0	0	0	0	0	0	0	0	0	1	0	1	0	1	1	0	0	0	0	0	0	0	0	0	0	0	0
BGC0002249	phaeospelide A	Polyketide	0	0	0	0	0	0	0	0	0	0	0	0	0	0	0	0	1	2	0	0	1	0	0	0	0	0	0	0	1	0	0	0	0	0	0	0	0	0	0	0	0	0	0	0	0	0	0
BGC0002194	epipyrone A	Polyketide	0	0	0	0	0	0	0	0	0	0	0	0	0	0	0	0	1	0	0	1	0	0	1	0	0	0	0	0	0	0	0	1	0	0	0	0	0	0	0	0	0	1	1	0	0	0	0
BGC0002253	(+)-semivioxanthin, semivioxanthin, waikikiamide A, waikikiamide B, waikikiamide C	Polyketide	0	0	0	0	0	2	0	0	0	0	1	0	0	0	0	1	0	0	0	0	0	0	0	0	0	0	0	0	0	0	0	1	0	0	0	0	0	0	0	0	1	0	0	0	0	0	0
BGC0001998	aspernidgulene A1, aspernidgulene A2, aspernidgulene B1	Polyketide	0	0	0	0	0	0	0	0	1	0	0	1	0	0	0	0	2	0	0	0	0	0	0	0	0	0	0	0	0	0	0	1	0	0	0	0	0	0	0	0	0	0	0	0	0	0	0
BGC0001304	aflavarin	Polyketide	0	0	0	0	0	0	0	0	0	0	0	0	0	0	0	0	1	0	0	0	0	0	0	0	0	0	0	0	0	0	0	1	0	1	0	1	1	0	0	1	0	0	0	0	0	0	0
BGC0000003	AF-toxin	Polyketide	0	0	0	0	1	0	0	0	0	0	0	0	0	0	0	0	0	0	0	0	0	0	3	0	0	0	0	0	0	0	0	2	0	0	0	0	0	0	0	0	0	0	0	0	0	0	0
BGC0002648	eicosapentaenoic acid	Polyketide	0	0	0	0	0	0	0	0	0	0	0	0	0	0	0	0	0	0	0	0	0	0	2	0	0	0	0	1	0	0	0	0	1	0	0	0	0	0	0	0	1	0	0	0	0	0	0
BGC0000278	urdamycin	Polyketide	0	1	0	0	0	0	0	0	0	0	0	0	0	0	0	0	1	0	0	0	0	0	0	0	0	0	0	0	0	0	0	0	0	1	0	0	0	0	1	0	0	0	0	0	1	0	0
BGC0000056	esperamicin	Polyketide	1	0	0	0	0	0	0	0	0	0	0	0	1	0	0	0	1	0	0	0	0	0	0	0	0	0	0	0	0	0	0	0	0	1	0	0	0	0	1	0	0	0	0	0	1	0	0
BGC0001923	ascochlorin	Polyketide	0	0	0	0	0	0	0	0	0	0	0	0	0	0	0	0	1	0	0	0	0	0	1	0	0	0	0	0	0	0	0	3	0	0	0	0	0	0	0	0	0	0	0	0	0	0	0
BGC0001266	grayanic acid	Polyketide	0	0	0	0	0	0	0	0	0	0	1	0	0	0	0	0	0	0	0	0	0	1	1	0	0	0	0	0	0	0	0	1	0	0	0	0	0	0	0	0	1	0	0	0	0	0	0
BGC0001886	secalonic acids	Polyketide	0	0	0	0	0	0	0	0	0	0	0	0	0	0	0	1	0	0	0	1	0	0	1	0	0	0	0	0	0	0	0	0	0	0	0	0	0	0	0	0	0	0	0	0	0	0	0
BGC0000265	rhodomycin	Polyketide	0	0	0	0	0	0	0	0	0	0	0	0	0	0	0	0	0	0	0	0	0	0	0	0	0	0	0	0	0	0	0	1	0	0	1	0	0	0	0	0	0	0	0	0	1	0	0
BGC0000281	2,4-diacetylphloroglucinol	Polyketide	0	0	0	0	0	0	0	0	0	0	0	0	0	0	0	0	1	0	0	0	0	0	0	0	0	0	0	0	0	1	0	0	0	0	1	0	0	0	0	0	0	1	1	0	1	0	0
BGC0002366	enterocin, neoenterocin A, neoenterocin B	Polyketide	0	0	0	0	0	0	0	1	0	0	0	0	0	0	0	0	0	0	0	0	0	0	0	0	0	0	0	0	0	0	0	1	0	1	2	0	0	0	0	0	0	0	0	0	0	0	0
BGC0000255	pederin	Polyketide	1	0	0	0	0	0	0	0	0	0	0	1	0	0	0	0	0	0	0	0	0	0	1	0	1	0	0	0	0	0	0	0	0	0	0	0	0	0	0	0	0	0	0	0	0	0	0
BGC0002427	subglutinol A, subglutinol B	Polyketide	0	0	0	0	0	0	0	0	0	0	0	1	0	0	0	0	3	0	0	0	0	0	1	0	0	0	0	0	0	1	0	0	0	0	0	0	0	0	0	0	0	0	0	0	0	0	0
BGC0002127	1,3,6,8-tetrahydroxynaphthalene, flaviolin	Polyketide	0	0	0	0	0	0	0	0	0	0	0	0	0	0	0	0	1	0	0	1	1	1	0	0	0	0	0	0	0	1	0	0	0	1	3	0	0	0	0	0	0	0	0	0	0	0	0
BGC0001899	abscisic acid	Polyketide	1	0	0	0	0	0	0	0	0	0	0	0	0	0	0	1	0	0	1	0	0	0	1	0	0	0	0	0	0	0	0	1	0	0	1	0	0	0	0	0	0	0	1	0	0	0	0
BGC0002266	calidoustene A, calidoustene B, calidoustene C	Polyketide	1	0	0	0	0	0	0	0	0	0	0	0	0	0	0	0	0	0	0	0	0	0	0	0	0	0	0	0	0	0	0	0	0	0	0	0	0	0	0	0	0	1	0	0	0	0	0
BGC0002257	rufoschweinitzin	Polyketide	0	0	0	0	0	0	0	0	0	0	0	0	0	0	0	0	1	1	0	0	0	0	1	0	0	0	0	0	0	0	0	2	0	0	0	0	0	0	0	0	0	1	0	0	0	0	0
BGC0001124	pyranonigrin E	Polyketide	0	0	0	0	0	0	0	1	0	0	0	0	0	0	0	0	2	0	0	0	0	0	1	0	0	0	0	0	0	0	0	1	0	0	0	0	3	0	0	0	0	0	0	0	0	0	0
BGC0001858	alternapyrone B, alternapyrone C, alternapyrone D, alternapyrone E, alternapyrone F	Polyketide	0	0	0	0	0	0	0	0	0	0	0	0	0	0	0	0	1	0	1	1	0	0	0	0	0	0	0	1	0	0	0	0	0	0	0	0	0	0	0	0	0	0	1	0	0	0	0
BGC0001606	gibepyrone-A	Polyketide	0	0	0	0	0	0	0	0	0	0	0	0	0	0	0	0	2	0	0	0	0	0	0	0	0	0	0	0	0	1	0	0	0	0	0	0	0	0	0	0	0	0	0	0	0	0	0
BGC0000218	doxorubicin	Polyketide	1	0	0	0	0	0	0	0	0	2	0	0	0	0	0	0	0	0	0	0	0	0	0	0	0	0	0	0	0	0	0	0	0	1	1	0	0	0	0	0	0	0	0	0	0	0	0
BGC0002646	hancockinone A	Polyketide	0	0	0	0	0	0	0	0	0	0	0	2	0	0	0	1	1	0	0	0	0	0	1	0	0	0	0	0	0	0	0	1	0	0	0	0	0	0	0	0	1	0	0	0	0	0	0
BGC0002332	tetraketide resorcinols	Polyketide	0	0	0	0	0	0	0	0	0	0	0	0	0	0	0	1	1	0	0	1	0	0	0	0	0	0	0	0	0	0	0	1	0	0	0	0	0	0	0	0	2	0	0	0	0	0	0
BGC0002592	geodin	Polyketide	0	0	0	0	1	0	0	0	0	0	0	0	0	0	0	1	2	0	0	0	0	0	3	0	0	0	0	1	0	0	0	1	0	0	0	0	0	0	0	0	0	0	0	0	0	0	0
BGC0002165	betaenone C, compound 3, compound 4, compound 5, compound 6, compound 7, compound 9, dehydroprobetaenone I, probetaenone I, stemphyloxin II	Polyketide	0	0	0	0	0	1	0	0	0	0	0	0	0	0	0	0	1	0	0	0	0	0	2	0	0	0	0	0	0	0	0	1	0	0	0	0	0	0	0	0	0	1	0	0	0	0	0
BGC0001305	fujikurin A, fujikurin B, fujikurin C, fujikurin D	Polyketide	0	0	0	0	0	1	0	0	0	0	1	0	0	0	0	1	0	0	0	0	0	1	0	0	0	0	0	0	0	1	0	1	0	0	0	0	0	0	0	0	0	0	0	0	0	0	0
BGC0000160	terreic acid	Polyketide	0	0	0	0	0	0	0	0	0	0	0	1	0	0	0	0	1	0	0	2	0	0	0	0	0	0	0	1	0	0	0	1	0	0	0	0	0	0	1	0	0	0	0	0	0	0	0
BGC0001144	neosartoricin B	Polyketide	0	0	0	0	0	0	0	0	0	0	0	0	0	0	0	0	0	0	0	0	0	0	1	0	0	1	0	1	0	1	0	0	0	0	0	0	0	0	0	0	0	0	0	0	0	0	0
BGC0002734	2,4-dihydroxy-5,6-dimethyl benzaldehyde	Polyketide	0	0	0	0	0	2	0	0	0	0	0	0	0	0	0	0	1	0	0	0	0	0	1	0	0	0	0	0	0	0	0	1	0	0	1	0	0	0	0	0	1	0	0	0	0	0	0
BGC0002598	ochratoxin A	Polyketide	1	0	0	0	0	2	0	0	0	0	0	1	0	0	0	1	1	0	0	0	0	0	1	0	0	0	0	0	0	1	0	1	0	0	0	0	0	0	0	0	0	0	0	0	0	0	0
BGC0001722	aspernidine A	Polyketide	0	0	0	0	0	0	0	1	1	0	0	0	0	0	0	1	3	0	0	0	1	1	0	0	0	0	0	0	0	0	0	2	0	0	0	0	0	0	0	0	0	0	0	0	0	0	0
BGC0002403	β-Diketones	Polyketide	2	0	0	0	0	0	0	0	0	0	0	0	0	0	0	0	0	0	0	0	0	0	0	0	0	0	0	0	0	0	0	0	0	0	1	0	0	0	0	2	0	0	0	0	2	0	0
BGC0000030	bikaverin	Polyketide	0	0	0	0	0	0	0	0	0	0	0	0	0	0	0	0	3	0	0	1	0	1	0	0	0	0	0	0	0	1	0	0	0	0	0	0	0	0	0	0	0	0	1	0	0	0	0
BGC0001583	emodin	Polyketide	1	0	0	0	0	0	0	0	0	0	0	0	0	0	0	0	1	0	0	1	1	0	2	0	0	0	0	0	0	0	0	2	0	1	0	0	0	0	0	0	0	0	0	0	0	0	0
BGC0002196	clavatol	Polyketide	1	0	0	0	0	0	0	0	0	0	0	0	0	0	0	0	1	0	1	0	0	0	0	0	0	0	0	0	0	0	0	2	0	1	0	0	0	0	0	1	0	0	0	0	0	0	0
BGC0000043	curacin A	Polyketide	0	0	0	0	0	0	0	0	0	0	1	0	0	0	0	2	2	1	0	0	0	0	0	0	0	0	0	0	0	0	0	1	0	0	0	0	0	0	0	0	0	0	1	0	0	0	0
BGC0002237	dichlorodiaporthin	Polyketide	0	0	0	0	1	0	0	0	0	0	1	0	0	0	0	0	1	0	0	0	0	0	1	0	0	0	0	0	0	0	0	2	0	0	0	0	0	0	0	0	1	0	1	0	0	0	0
BGC0002507	sporandol	Polyketide	0	0	0	0	1	0	0	0	0	0	0	0	0	0	0	1	0	0	0	0	0	0	1	0	0	0	0	0	0	0	0	2	0	1	0	0	0	0	0	0	0	0	1	0	0	0	0
BGC0002185	gregatin A	Polyketide	0	0	0	0	0	0	0	0	0	0	0	0	0	0	0	2	2	0	0	0	0	0	1	0	0	0	0	0	0	0	0	0	0	0	0	0	0	0	0	0	1	0	0	0	0	0	0
BGC0002510	youssoufene A1, youssoufene B1, youssoufene B2, youssoufene B3, youssoufene B4	Polyketide	0	0	0	0	0	0	0	0	1	0	0	0	0	0	0	0	0	0	0	0	0	0	1	0	0	0	0	0	0	0	0	1	0	0	1	0	0	0	2	0	1	0	0	0	1	0	0
BGC0000146	solanapyrone D	Polyketide	0	0	0	0	0	0	0	0	0	0	0	0	0	0	0	1	1	0	0	0	0	0	1	0	0	0	0	0	0	0	0	2	0	0	0	0	0	0	0	0	0	0	1	0	1	0	0
BGC0000237	lactonamycin Z	Polyketide	0	0	0	0	0	0	0	0	0	0	1	0	0	0	1	1	1	0	0	0	0	0	0	0	0	0	0	0	0	0	0	0	0	1	1	0	0	0	1	0	0	0	0	0	0	0	0
BGC0001866	viriditoxin	Polyketide	0	0	0	0	1	0	0	0	0	0	0	0	0	0	0	0	3	0	0	0	0	1	0	0	0	0	0	0	0	1	0	1	0	0	1	0	0	0	0	0	1	1	0	0	0	0	0
BGC0000170	yanuthone D	Polyketide	0	0	0	0	0	1	0	0	0	0	0	1	0	0	0	0	2	0	0	0	0	0	1	0	0	0	0	0	0	0	0	1	0	0	0	0	1	0	0	0	1	1	0	0	0	0	0
BGC0002603	chevalone E	Polyketide	1	0	0	0	0	0	0	0	0	0	0	1	0	0	0	0	1	0	0	0	0	0	1	0	0	0	0	1	0	2	0	0	0	0	0	0	0	0	0	0	0	0	0	0	0	0	0
BGC0002675	di-pyrrolyl-dipyrromethene prodigiosin	Polyketide	0	0	0	0	0	0	0	0	0	0	1	0	0	0	0	0	1	0	0	0	0	0	2	0	0	0	0	0	0	0	0	1	0	0	0	0	0	0	0	0	2	0	0	0	0	0	0
BGC0002190	2'3'-dihydrosorbicillin, 2'3'-dihydrosorbicillinol, bisorbicillinol, bisvertinolone (spelled bisvertinolon in paper), dihydrobisvertinolone, oxosorbicillinol, sorbicillin, sorbicillinol, tetrahydrobisvertinolone	Polyketide	0	0	0	0	0	0	0	0	0	0	0	0	0	0	0	2	0	0	0	1	0	1	1	0	0	0	0	1	0	0	0	2	0	0	0	0	0	0	1	0	1	0	0	0	0	0	0
BGC0002215	HEx-pks23 polyketide	Polyketide	0	0	0	0	0	1	0	0	0	0	0	0	0	0	0	0	2	0	0	1	0	0	0	0	0	0	0	0	0	0	0	2	0	0	0	0	0	0	0	0	1	0	0	0	0	0	0
BGC0002212	HEx-pks15 polyketide	Polyketide	1	0	0	0	0	0	0	0	0	0	0	0	0	0	0	2	0	0	0	1	0	0	2	0	0	0	0	0	0	0	0	1	0	0	0	0	0	0	0	0	1	0	0	0	0	0	0
BGC0001962	hierridin B, hierridin C	Polyketide	0	0	0	0	0	1	0	0	0	1	1	0	0	0	0	0	1	0	0	0	0	0	1	0	0	0	0	0	0	0	0	1	0	0	0	0	0	0	1	1	0	0	0	0	0	0	1
BGC0002525	1233A, 1233B, fusarubin, lucilactaene, NG-391	Polyketide	0	0	0	0	0	0	0	0	0	0	1	1	0	0	0	0	1	0	0	0	0	1	0	0	0	1	0	0	0	0	0	0	0	0	0	0	0	0	1	0	0	0	0	0	1	0	0
BGC0001600	fusarielin H	Polyketide	0	0	0	0	0	0	0	0	0	0	0	0	0	0	0	0	2	0	0	0	0	0	1	0	0	0	0	0	0	0	0	1	0	0	0	0	0	0	0	0	0	2	0	0	0	0	0
BGC0001489	6-hydroxymellein	Polyketide	1	0	0	0	0	0	0	0	0	0	1	0	0	0	0	1	0	0	0	0	0	1	1	0	0	0	0	0	0	0	0	0	0	0	0	0	0	0	0	0	0	0	0	0	0	0	0
BGC0001708	novofumigatonin	Polyketide	0	0	0	0	0	0	0	0	0	0	0	0	0	0	0	1	1	0	0	1	0	0	2	0	0	0	0	0	0	1	0	0	0	0	0	0	0	0	0	0	2	0	1	0	0	0	0
BGC0002213	HEx-pks16 polyketide	Polyketide	1	0	0	0	0	0	0	0	0	0	1	0	0	0	0	1	2	0	1	1	0	0	1	0	0	0	0	0	0	0	0	2	0	0	0	0	0	0	0	0	0	0	1	0	0	0	0
BGC0001926	chrodrimanin B	Polyketide	1	0	0	0	0	1	0	0	0	0	1	0	0	0	0	1	1	0	0	1	0	0	1	0	0	0	0	0	0	1	0	2	0	0	1	0	0	0	0	0	0	0	0	0	0	0	0
BGC0001578	duclauxin	Polyketide	0	1	0	0	1	1	0	0	0	1	1	0	0	0	0	0	2	0	0	1	0	0	0	0	0	0	0	0	0	0	0	3	0	0	0	0	0	0	0	0	1	0	0	0	0	0	0
BGC0000192	aclacinomycin	Polyketide	0	1	0	0	0	0	0	0	1	0	0	0	0	0	0	1	1	0	0	0	0	0	2	0	0	0	0	0	0	0	0	1	0	0	0	0	0	0	0	1	0	0	0	0	0	0	0
BGC0001245	lasiodiplodin	Polyketide	1	0	0	0	0	0	0	0	0	0	0	0	0	0	1	2	0	0	1	0	0	0	2	0	0	0	0	0	0	1	0	0	0	0	0	0	0	0	0	1	0	0	1	0	0	0	0
BGC0000277	urdamycin	Polyketide	1	0	0	0	0	0	0	0	0	0	0	0	0	0	0	0	2	0	0	0	0	1	0	0	0	0	0	0	0	0	0	1	0	2	1	0	0	0	0	0	0	0	0	0	0	0	0
BGC0001508	andrastin A	Polyketide	0	0	0	0	1	0	0	0	0	0	0	1	0	0	0	0	0	0	1	1	0	0	3	0	0	0	0	0	0	0	0	3	0	0	0	0	0	0	0	0	1	0	0	0	0	0	0
BGC0002234	flavoglaucin	Polyketide	0	0	0	0	1	0	0	0	0	0	0	0	0	0	0	0	1	0	0	0	0	0	0	0	0	0	0	0	0	2	0	4	0	0	0	1	0	0	0	0	0	0	0	0	0	0	0
BGC0002537	emeridone F	Polyketide	0	0	0	0	0	0	0	0	0	0	0	0	0	0	0	1	0	0	0	0	1	1	1	0	1	0	0	0	0	0	0	2	0	0	0	0	0	0	0	0	0	0	0	0	0	0	0
BGC0002139	burnettiene A, preburnettiene A, preburnettiene B	Polyketide	1	0	0	0	0	0	0	0	0	0	1	0	0	0	0	1	2	0	0	1	0	1	2	0	0	1	0	0	0	0	0	0	0	0	0	0	0	0	0	0	1	0	0	0	0	0	0
BGC0000284	phenolic lipids	Polyketide	0	0	0	0	0	0	0	0	0	0	0	0	0	0	0	0	0	0	0	0	0	0	0	0	0	0	0	0	0	0	0	0	0	1	0	0	1	0	0	0	1	0	0	0	0	1	0
BGC0001723	oviedomycin	Polyketide	0	0	0	0	0	0	1	0	0	0	0	1	0	0	0	1	0	0	0	0	0	0	0	0	0	0	0	0	0	1	0	0	0	2	2	0	0	0	0	0	0	0	0	1	1	0	0
BGC0002000	setomimycin	Polyketide	1	0	0	0	0	0	0	0	0	1	0	0	0	0	0	0	1	0	0	0	0	0	0	0	0	0	0	0	0	0	0	2	0	2	1	0	0	0	0	0	0	0	1	0	0	0	0
BGC0001626	isoindolinone	Polyketide	0	0	0	0	0	0	0	0	0	0	0	0	0	0	0	1	2	0	0	0	0	0	0	0	0	0	0	0	0	1	0	0	0	0	0	0	0	0	0	0	1	0	0	0	0	0	0
BGC0000143	salinomycin	Polyketide	1	0	0	0	1	0	0	0	0	1	0	0	0	0	0	0	0	0	1	0	0	0	0	0	0	0	0	0	0	2	0	1	0	0	0	0	0	0	1	1	0	0	0	0	0	0	0
BGC0001360	mycophenolic acid	Polyketide	1	0	0	0	0	0	0	0	0	0	0	0	0	0	0	1	1	0	0	0	0	1	2	1	0	0	0	0	0	1	0	1	0	0	0	0	0	0	0	0	0	0	0	0	0	0	0
BGC0002180	(2Z,4Z,6E)-octa-2,4,6-trienoic acid, (+)-asperlin	Polyketide	1	0	0	0	0	0	0	0	0	0	0	0	0	0	0	2	1	0	0	0	0	0	2	0	0	0	0	0	0	0	0	1	0	0	1	0	0	0	0	0	0	0	2	0	0	0	0
BGC0002222	zopfiellin	Polyketide	1	0	0	0	0	0	0	0	0	0	0	1	0	1	0	0	0	0	0	0	0	0	1	1	0	1	0	0	0	1	0	1	0	0	0	0	0	0	0	0	0	1	0	0	0	0	0
BGC0002062	agnestin A, agnestin B	Polyketide	0	0	0	0	1	0	0	0	0	0	1	1	0	0	0	1	1	0	0	0	0	0	0	0	0	0	0	0	0	2	0	1	0	0	0	0	0	0	1	0	2	0	0	0	0	0	0
BGC0002261	lucilactaene	Polyketide	0	0	0	0	0	0	0	0	0	0	0	0	0	0	0	1	2	1	0	1	0	0	1	1	0	0	0	0	0	1	0	1	0	0	0	0	0	0	0	0	1	0	0	0	0	0	0
BGC0002729	sordarial	Polyketide	0	0	0	0	0	0	0	0	0	0	0	0	0	0	0	0	1	0	0	0	0	0	1	0	0	0	0	0	0	0	0	2	0	1	0	0	0	0	0	0	1	1	0	0	0	4	0
BGC0002138	fuelimicin B, fuelimicin C, fuelimycin A	Polyketide	1	1	0	0	0	0	0	1	0	1	0	0	0	0	0	0	0	0	0	1	0	0	1	0	0	0	0	1	0	1	0	0	1	2	0	0	0	0	0	0	0	0	0	0	0	0	0
BGC0000045	dehydrocurvularin	Polyketide	0	0	0	0	0	0	0	0	0	0	1	0	0	0	0	1	2	0	0	0	0	0	1	0	0	0	0	0	0	1	0	1	0	0	0	0	0	0	0	0	0	0	0	0	0	0	0
BGC0000205	bryostatin	Polyketide	0	0	0	0	0	0	0	0	0	0	0	0	0	0	0	0	1	0	0	1	0	0	0	0	1	0	0	0	0	0	0	2	0	0	0	0	0	0	0	0	1	0	1	0	0	0	0
BGC0002209	ustethylin A	Polyketide	1	1	0	0	0	0	0	0	0	0	0	1	0	0	0	2	1	0	1	0	0	0	0	0	0	0	0	0	0	0	0	2	0	0	0	0	0	0	0	0	0	0	0	0	0	0	0
BGC0002477	thioangucycline A, thioangucycline B	Polyketide	0	0	0	0	0	0	0	2	0	1	0	0	0	0	0	0	1	0	0	0	0	0	0	0	0	0	0	0	0	1	0	0	0	0	1	0	0	0	1	0	1	0	1	0	0	0	0
BGC0001512	BE-24566B	Polyketide	1	0	0	0	0	0	0	1	0	0	1	0	0	0	0	1	0	0	1	0	1	0	1	0	0	0	0	0	0	0	0	0	0	0	0	0	0	0	0	1	0	0	0	0	0	0	0
BGC0000129	pyripyropene A	Polyketide	1	0	0	0	0	0	0	0	0	0	0	0	0	0	0	1	2	1	0	0	0	0	1	0	0	0	0	0	0	0	0	2	0	0	0	0	0	0	0	0	1	0	0	0	0	0	0
BGC0002161	scytalone, T3HN	Polyketide	1	0	0	0	0	0	0	1	0	1	1	0	0	1	0	0	1	0	0	0	1	0	0	0	0	0	0	1	0	0	0	2	0	0	0	0	0	0	0	0	0	0	1	0	0	0	0
BGC0001403	trypacidin	Polyketide	2	0	0	0	0	0	0	0	0	0	1	0	0	0	1	0	1	0	0	0	0	0	0	1	0	0	0	0	0	0	0	0	0	0	1	0	0	0	1	1	0	0	0	0	0	0	0
BGC0002168	calbistrin A, calbistrin C, decumbenone a, decumbenone B, decumbenone c, dioic acid moiety	Polyketide	1	0	0	0	0	0	0	0	0	0	1	1	0	0	0	0	0	0	0	1	0	1	1	0	0	0	0	0	0	0	0	2	0	0	1	0	0	0	0	0	1	0	0	0	0	0	0
BGC0001383	macrolactin 1c, macrolactin B, macrolactin E, macrolactin H	Polyketide	0	0	0	0	0	0	0	0	0	0	0	0	0	0	0	0	2	1	0	1	0	0	2	0	0	1	0	0	0	0	0	1	0	1	0	0	0	0	0	0	0	0	1	0	0	0	0
BGC0000076	hypothemycin	Polyketide	0	1	0	0	0	0	0	0	1	0	1	1	0	0	0	0	1	1	0	1	0	0	0	0	0	1	0	0	0	0	0	1	0	0	0	0	0	0	0	0	0	0	0	0	0	0	0
BGC0002214	HEx-pks17 polyketide	Polyketide	0	1	0	0	0	1	0	0	0	0	1	0	0	0	0	0	4	0	0	1	0	0	2	0	0	0	0	0	0	0	0	1	0	0	0	0	0	0	0	0	3	0	0	0	0	0	0
BGC0001219	shanorellin	Polyketide	1	0	0	0	0	0	0	0	0	0	1	0	0	0	0	0	0	0	1	0	0	0	1	0	0	0	0	0	0	0	0	0	0	0	0	0	0	0	0	4	0	0	0	0	0	0	0
BGC0001542	cercosporin	Polyketide	0	0	0	0	0	0	0	0	0	0	1	1	0	0	0	0	0	0	0	0	1	0	1	0	0	0	0	0	0	3	0	1	0	0	0	0	0	0	0	0	0	1	1	0	0	0	0
BGC0000007	aflatoxin	Polyketide	0	0	0	0	0	0	0	0	0	0	2	1	0	0	0	1	2	0	0	0	0	0	0	0	0	0	0	0	0	0	0	2	0	0	0	0	0	0	0	0	0	0	1	0	0	0	0
BGC0001404	sorbicillin	Polyketide	0	0	0	0	0	1	0	0	0	0	0	0	0	0	0	1	0	0	0	0	0	0	2	0	0	0	0	0	0	1	0	3	0	0	1	0	0	0	1	0	1	0	1	0	0	0	0
BGC0002483	usnic acid	Polyketide	2	0	0	0	0	0	0	0	0	0	2	0	0	0	0	2	0	0	0	1	0	0	1	1	1	0	0	0	0	1	0	2	0	1	0	0	0	0	0	0	1	0	0	0	0	0	0
BGC0000134	radicicol	Polyketide	0	0	0	0	0	0	0	0	0	0	0	0	0	0	0	1	1	0	0	0	0	0	1	0	0	0	0	0	0	1	0	3	0	0	0	0	0	0	0	0	1	0	0	0	0	0	0
BGC0001665	methylated acyl-phloroglucinol, methylated alkyl-resorcinol	Polyketide	1	0	0	0	0	0	0	2	0	0	1	0	0	0	0	0	1	0	0	0	0	0	0	0	0	0	0	0	0	0	0	1	0	2	0	0	0	0	0	0	1	0	0	0	1	0	0
BGC0000012	alternapyrone	Polyketide	1	0	0	0	0	0	0	0	0	0	0	2	0	0	0	0	0	0	0	0	0	0	1	0	0	0	0	0	0	1	0	1	0	0	1	0	0	0	0	1	0	0	0	0	2	0	0
BGC0001831	alkylpyrone-393, alkylpyrone-407	Polyketide	0	0	0	0	1	0	0	0	0	0	0	0	0	0	0	0	2	0	1	0	0	0	0	4	0	0	0	0	0	0	0	0	0	3	0	0	0	0	1	0	0	0	0	0	1	0	0
BGC0001988	neosartorin	Polyketide	0	0	0	0	0	0	0	0	0	0	1	1	0	0	0	0	1	0	0	1	0	0	0	0	0	0	0	0	0	1	0	3	0	0	0	0	0	0	0	0	0	0	0	0	0	0	0
BGC0002258	shimalactone A, shimalactone B	Polyketide	1	0	0	0	0	0	0	0	0	0	0	0	0	0	0	0	1	0	1	0	0	1	1	0	0	0	0	0	0	1	0	2	0	0	0	0	0	0	0	0	0	0	0	1	0	0	0
BGC0000140	4-hexadecanoyl-3-hydroxy-2-(hydroxymethyl)-2H-furan-5-one	Polyketide	0	0	0	0	1	0	0	1	0	1	0	0	0	0	0	1	0	0	0	0	0	0	0	0	0	0	0	0	0	0	0	0	0	2	2	0	0	0	1	0	0	0	0	0	2	0	0
BGC0001242	oxyjavanicin	Polyketide	0	0	0	0	0	0	0	1	0	1	1	0	0	0	0	0	1	0	0	1	0	1	3	0	0	0	0	0	0	1	0	3	0	0	0	0	0	0	0	1	0	0	0	0	0	0	0
BGC0002211	HEx-pks1 polyketide	Polyketide	0	0	0	0	0	0	0	2	0	0	1	0	0	0	0	1	2	0	0	0	0	0	2	0	0	0	0	0	0	0	0	2	0	0	1	0	0	0	0	0	2	0	0	1	0	0	0
BGC0001872	fabclavine-polyamine	Polyketide	0	0	0	0	0	0	0	0	0	0	0	0	0	0	0	1	0	0	1	0	0	0	2	0	0	1	0	0	0	0	0	0	0	0	0	0	0	0	1	0	1	0	1	0	0	0	0
BGC0001246	trans-resorcylide	Polyketide	1	0	0	0	0	0	0	0	0	0	0	1	1	0	0	0	2	0	0	3	0	0	0	0	0	0	0	0	0	3	0	1	0	0	1	0	0	0	0	0	0	0	0	0	0	0	0
BGC0000258	prodigiosin	Polyketide	0	0	0	0	0	0	0	0	0	0	0	0	0	0	0	1	0	0	0	1	0	0	1	0	0	0	0	0	0	1	0	3	0	0	0	0	0	0	0	0	0	0	0	0	0	0	0
BGC0002262	deoxysporothric acid, dihydroisosporothric acid, dihydrosporothriolide, isosporothric acid, sporochartine B, sporothric acid, sporothriolide, trienylfuranol A	Polyketide	0	0	0	0	0	0	0	0	0	0	1	0	0	0	0	0	3	1	1	0	0	0	0	0	1	1	0	0	0	0	0	2	0	0	0	0	0	0	1	0	0	0	0	0	0	0	0
BGC0002229	6-MSA, aculin A	Polyketide	0	1	0	0	1	0	0	0	0	0	0	2	0	0	0	1	2	0	0	2	0	0	2	0	0	1	0	0	0	0	0	2	0	0	0	0	0	0	1	0	1	0	0	0	0	0	0
BGC0002731	nanangenine A, nanangenine B, nanangenine C	Polyketide	0	0	0	0	1	0	0	0	0	0	2	2	0	0	0	1	1	0	0	0	0	1	2	1	0	0	0	0	0	0	0	3	0	0	0	0	0	0	0	0	0	0	0	0	0	0	0
BGC0002233	trichoxide	Polyketide	0	0	0	0	0	2	0	0	1	0	1	0	0	0	0	0	2	0	0	0	0	0	1	0	0	1	0	0	1	2	0	1	0	0	0	0	0	0	0	0	1	0	1	0	0	0	0
BGC0002552	ansacarbamitocin	Polyketide	0	0	0	0	0	0	0	0	0	0	1	0	0	0	0	0	1	0	0	1	0	0	0	0	0	0	0	0	1	0	0	1	0	1	2	0	0	1	0	0	0	0	2	1	0	0	1
BGC0002514	julichrome Q6.6	Polyketide	0	1	0	0	0	0	0	0	0	0	1	0	0	0	0	1	0	0	0	0	1	0	1	0	0	0	0	0	0	0	0	1	0	2	0	0	0	0	0	0	1	0	0	0	0	0	0
BGC0002745	verrucosidin	Polyketide	0	1	0	0	0	0	0	0	0	0	1	0	0	0	0	0	2	0	0	0	0	1	4	0	0	0	0	0	0	0	0	1	0	0	1	0	0	0	0	0	0	0	0	0	0	0	0
BGC0001991	toblerol A, toblerol B, toblerol C, toblerol D, toblerol E, toblerol F, toblerol G, toblerol H	Polyketide	0	0	0	0	0	1	0	0	0	0	1	0	0	0	0	0	2	0	1	0	0	0	1	0	0	1	0	0	0	1	0	1	0	0	0	0	0	0	0	0	0	0	2	0	0	0	0
BGC0000121	RES-1214-2	Polyketide	0	0	0	0	0	1	0	0	0	0	0	0	0	0	0	0	2	0	0	0	1	0	4	1	0	2	0	0	0	0	0	0	0	0	0	0	0	0	0	1	1	0	0	0	0	0	0
BGC0002709	aurofusarin	Polyketide	0	0	0	0	0	1	0	0	1	0	0	0	0	0	0	0	1	0	2	0	0	0	0	0	0	0	0	0	0	1	0	1	0	0	0	0	0	0	0	0	1	0	0	0	0	0	0
BGC0002594	orcinol, orsellinic acid	Polyketide	0	0	0	0	0	0	0	0	0	0	0	0	0	0	0	0	0	0	0	0	0	2	3	0	0	0	0	0	0	0	0	2	0	0	0	0	0	0	0	0	0	0	0	0	0	0	0
BGC0001264	betaenone A, betaenone B, betaenone C	Polyketide	0	0	0	0	0	0	0	0	0	0	2	0	0	0	0	1	1	0	1	1	0	0	1	0	0	0	0	0	0	0	0	3	0	0	1	0	0	0	0	0	1	0	0	0	0	0	0
BGC0002711	9-dehydronostovalerolactone, nostovalerolactone	Polyketide	0	0	0	0	0	0	0	1	0	0	1	0	0	0	1	0	2	1	1	0	0	0	0	0	0	0	1	0	0	0	1	1	0	0	0	0	0	0	0	0	1	0	1	0	0	0	0
BGC0002550	lobophorin CR4	Polyketide	0	0	0	0	0	0	0	0	0	0	1	1	1	1	1	1	1	1	1	1	1	1	1	1	1	0	1	0	0	1	0	0	0	0	0	0	0	0	0	0	0	0	0	0	0	0	0
BGC0000039	compactin	Polyketide	1	0	0	0	1	1	0	1	0	0	0	1	0	0	0	2	2	0	0	0	1	0	2	0	0	0	0	0	0	2	0	2	0	1	0	0	0	0	0	0	0	0	0	0	0	0	0
BGC0001913	phomoidride	Polyketide	0	1	0	0	0	0	0	0	0	0	0	1	0	0	0	0	2	0	0	0	1	0	1	0	0	0	0	0	0	2	0	3	0	1	0	0	0	0	0	0	1	0	1	0	0	0	0
BGC0001143	azanigerone A, azanigerone B, azanigerone C, azanigerone D, azanigerone E, azanigerone F	Polyketide	0	0	0	0	0	0	0	0	0	0	0	0	0	0	0	1	3	0	0	0	1	0	1	0	0	1	0	1	0	0	0	3	0	0	2	0	0	0	0	0	1	1	0	0	0	0	0
BGC0001663	merocyclophane C, merocyclophane D	Polyketide	0	0	0	0	0	0	0	0	0	0	0	0	0	0	0	0	2	0	0	0	1	0	3	1	0	0	0	0	0	0	0	3	0	0	0	0	0	0	0	0	0	1	1	0	1	0	0
BGC0001075	aurachin RE	Polyketide	0	0	0	0	2	1	0	0	0	0	1	0	0	0	0	0	0	1	0	0	0	0	0	0	1	0	0	0	0	0	0	0	0	0	0	0	0	0	0	0	0	0	0	0	0	0	0
BGC0001296	streptazone E	Polyketide	1	1	0	0	0	2	0	2	0	0	0	0	0	0	0	1	2	1	1	0	0	0	0	0	0	0	0	0	0	0	0	0	0	0	1	0	0	0	0	0	0	0	1	1	0	0	0
BGC0000098	monacolin K	Polyketide	0	0	0	0	0	0	0	0	0	0	2	1	0	0	0	0	1	0	0	0	0	1	0	0	0	0	0	0	0	0	0	2	0	0	0	0	0	0	0	0	0	0	3	0	0	0	0
BGC0000068	geldanamycin	Polyketide	0	0	0	0	1	0	0	1	0	1	0	0	0	0	0	0	1	0	1	0	0	0	2	0	0	0	0	1	1	0	0	1	0	2	2	0	0	0	1	0	0	0	0	0	2	0	0
BGC0001357	carbamidocyclophane A, carbamidocyclophane B, carbamidocyclophane C, carbamidocyclophane D, carbamidocyclophane E, carbamidocyclophane F, carbamidocyclophane H, carbamidocyclophane M, carbamidocyclophane N, carbamidocyclophane O, carbamidocyclophane P, carbamidocyclophane Q, carbamidocyclophane R, carbamidocyclophane S, carbamidocyclophane T, carbamidocyclophane U	Polyketide	0	0	0	0	0	0	0	0	0	0	0	0	0	0	0	1	2	0	0	0	0	0	3	0	1	0	0	0	0	0	0	1	0	2	0	0	0	0	0	1	0	1	0	0	1	0	0
BGC0002267	azasperpyranone A, azasperpyranone B, azasperpyranone C, azasperpyranone D, azasperpyranone E, azasperpyranone F, azasperpyranone G, azasperpyranone H	Polyketide	0	0	0	0	0	0	0	0	0	0	0	0	0	0	0	0	2	1	0	1	2	0	2	0	0	1	0	0	0	1	0	3	0	0	0	0	0	0	0	0	3	0	0	0	0	0	0
BGC0001897	cepacin A	Polyketide	0	0	0	1	1	1	0	0	0	0	0	0	1	0	0	0	1	0	0	0	0	1	2	0	0	0	0	0	0	2	0	1	0	0	0	0	0	0	0	0	0	0	0	0	0	0	0
BGC0001917	5-alkyl-1,2,3,4-tetrahydroquinolines, streptoaminals	Polyketide	1	2	0	0	0	0	0	1	0	1	0	0	0	0	0	0	1	0	0	2	0	0	0	1	0	0	0	0	0	1	0	1	0	0	0	0	0	0	2	0	0	0	1	0	0	0	0
BGC0001882	chrysoxanthone A, chrysoxanthone B, chrysoxanthone C	Polyketide	1	0	0	0	0	0	0	0	1	0	0	0	0	1	0	2	1	0	0	1	0	0	3	0	0	0	0	2	0	1	0	1	0	0	0	0	0	0	0	0	0	0	0	0	0	0	0
BGC0002244	1,2-dehydropenicillide, 1,2-epoxy-3,4-didehydropenicillide, 3-methoxy-1,2-dehydropenicillide, 3'-methoxy-1,2-dehydropenicillide, pestalotiollide B, pestalotiollide C	Polyketide	0	0	0	0	1	1	0	1	1	0	0	0	0	0	0	0	3	0	0	1	1	0	1	0	0	0	0	0	0	0	0	2	0	1	1	1	0	0	0	0	0	1	0	0	0	0	0
BGC0000166	tylactone	Polyketide	2	0	0	0	0	1	0	0	1	0	0	0	0	0	0	0	1	1	1	0	0	0	1	0	0	0	0	0	0	0	0	1	0	2	0	0	0	0	0	1	0	0	1	0	0	0	1
BGC0002206	compound 1, compound 4, harziphilone, isoharziphilone-1, isoharziphilone-2, t22azaphilone	Polyketide	1	1	0	0	1	1	0	0	0	0	1	0	0	0	0	0	2	0	1	1	0	1	0	0	0	0	0	0	0	0	0	1	0	0	1	0	0	0	0	0	1	0	1	0	1	0	0
BGC0000044	dawenol	Polyketide	0	0	0	0	0	0	0	0	0	0	1	0	0	0	0	2	2	2	1	0	0	1	0	3	0	0	0	1	0	0	0	1	0	1	1	0	0	0	1	0	0	0	1	0	0	0	0
BGC0000152	sterigmatocystin	Polyketide	0	0	0	0	0	0	0	0	0	0	2	1	0	0	0	0	3	0	0	2	0	1	1	0	0	0	0	1	0	0	0	4	0	0	0	0	0	0	0	0	0	0	0	0	0	0	0
BGC0001729	paraherquonin	Polyketide	0	0	0	0	1	3	0	0	1	0	1	0	0	0	0	1	6	0	0	0	0	0	1	0	0	0	0	0	0	0	0	1	0	0	0	0	0	0	0	0	1	0	1	0	0	0	0
BGC0001541	cercosporin	Polyketide	0	0	0	0	1	0	0	0	0	0	0	0	0	0	0	1	2	1	0	0	0	1	2	0	0	1	0	0	0	0	0	3	0	0	1	0	0	0	0	0	0	0	1	0	0	0	0
BGC0002732	benaphthamycin, WS 79089A, WS 79089B, WS 79089C, WS 79089D	Polyketide	1	0	0	0	0	0	0	0	0	1	1	0	0	0	0	0	1	0	1	0	1	0	1	0	0	0	0	0	0	0	0	0	0	1	1	0	0	0	0	0	1	0	1	0	1	0	0
BGC0000282	alkylresorcinol	Polyketide	0	0	0	0	0	0	0	0	0	0	1	1	0	0	0	0	1	0	1	0	2	1	0	0	0	0	0	0	0	1	0	0	0	3	3	0	0	1	0	2	0	0	0	1	2	0	0
BGC0000272	spore pigment	Polyketide	0	0	0	1	0	1	0	0	0	0	1	1	0	0	0	0	1	0	0	0	0	0	0	1	0	0	0	0	0	2	0	1	0	2	3	0	0	0	1	0	0	0	0	0	1	0	0
BGC0002502	fumonisin B1, fumonisin B2, fumonisin B3	Polyketide	0	0	0	0	1	0	0	0	0	0	1	0	0	0	0	2	1	0	0	1	0	0	2	1	0	1	0	0	0	0	0	3	0	0	0	0	0	0	0	0	0	0	0	0	0	0	0
BGC0001909	strobilurin A	Polyketide	0	0	0	0	0	1	0	1	0	0	1	0	1	0	0	0	2	1	0	1	0	0	2	0	0	1	0	0	0	2	0	1	0	0	0	0	0	0	0	0	2	0	0	0	0	0	0
BGC0001205	communesin A, communesin B, communesin C, communesin D, communesin E, communesin G, communesin H	Polyketide	0	0	0	0	0	0	0	0	0	0	0	0	0	0	0	0	1	0	0	2	0	2	4	0	1	0	0	0	0	1	0	3	0	0	1	0	0	0	0	0	1	0	0	0	0	0	0
BGC0001690	natamycin	Polyketide	0	0	0	0	0	0	0	1	0	1	2	1	0	0	0	0	1	0	0	1	0	1	1	1	0	0	0	0	0	1	0	2	0	3	1	0	0	0	1	0	0	0	0	1	3	0	1
BGC0001504	amycomicin	Polyketide	0	0	0	0	0	1	0	0	1	1	2	0	0	0	1	1	1	1	0	0	0	1	1	0	0	0	0	0	0	1	0	2	0	2	0	0	0	0	0	2	1	0	0	2	1	0	0
BGC0001068	pyripyropene A	Polyketide	0	0	0	0	0	0	0	0	0	1	2	1	0	0	0	0	1	0	0	2	1	0	1	0	0	0	0	0	0	1	0	1	0	1	1	0	0	0	0	1	1	1	2	0	1	0	0
BGC0001906	naphthalene	Polyketide	0	0	0	0	0	0	0	2	0	2	0	2	0	0	0	0	1	0	1	0	0	0	0	0	0	0	0	0	1	1	0	1	0	0	0	0	0	0	1	0	0	0	0	0	1	0	0
BGC0000009	aflatoxin	Polyketide	0	0	0	0	0	0	0	0	0	0	1	0	0	0	0	1	0	1	0	0	1	0	1	2	0	0	0	0	0	2	0	2	0	0	0	0	0	0	0	6	0	0	0	0	0	0	0
BGC0000062	fumonisin B1	Polyketide	0	0	0	0	0	0	0	0	0	0	0	1	0	0	0	2	3	0	0	0	1	0	0	0	0	0	0	0	0	2	0	4	0	0	0	0	0	0	0	0	0	0	2	0	0	0	0
BGC0002506	homopiloquinone, piloquinone	Polyketide	1	0	0	0	0	0	0	0	0	0	0	0	0	0	0	1	2	0	0	0	0	2	1	0	0	0	0	0	1	0	0	3	0	1	0	0	0	0	1	0	0	0	0	0	0	0	0
BGC0002223	scytalidin	Polyketide	0	0	0	0	0	0	0	0	0	0	0	0	0	0	0	0	2	1	0	2	0	0	2	1	0	0	0	0	0	1	0	1	0	0	2	0	0	0	0	0	1	0	2	0	0	0	0
BGC0000063	fumonisin	Polyketide	1	0	0	0	0	1	0	1	1	0	1	1	0	0	0	0	2	0	1	0	0	0	3	0	0	1	0	0	0	0	0	1	0	0	1	0	0	0	0	0	0	1	0	0	0	0	0
BGC0002619	mycophenolic acid	Polyketide	1	0	0	0	0	0	0	1	1	0	0	0	0	0	1	0	1	0	0	0	1	0	0	0	0	0	0	0	1	1	0	1	1	1	1	0	0	0	1	0	2	0	1	1	0	0	0
BGC0000126	pladienolide B	Polyketide	1	1	0	0	0	0	0	0	0	0	2	0	0	0	0	0	3	1	0	0	0	0	2	0	0	1	0	0	0	0	0	2	0	1	2	0	0	0	0	2	0	1	1	1	0	0	0
BGC0000185	tartrolon	Polyketide	1	0	0	0	0	1	0	0	0	1	1	2	0	0	0	2	3	1	0	1	0	0	2	0	0	0	0	0	0	0	0	3	0	0	1	0	0	0	0	0	2	0	0	0	0	0	0
BGC0000214	cosmomycin B	Polyketide	0	0	0	0	0	0	0	1	0	1	1	1	0	1	0	1	1	0	0	0	0	0	1	0	0	0	1	0	0	1	0	1	0	2	2	0	0	0	1	1	0	0	0	0	1	0	1
BGC0000215	curamycin	Polyketide	1	1	0	0	1	0	0	1	0	1	1	1	0	0	0	0	1	0	1	0	1	0	0	2	0	0	0	0	0	1	0	1	1	1	2	0	1	0	1	0	1	0	0	1	1	0	1
BGC0001749	epipyriculol	Polyketide	1	0	0	0	0	1	0	0	0	0	1	0	0	0	0	2	1	0	0	0	0	0	1	0	0	0	0	1	0	0	0	3	0	0	0	0	0	0	0	0	1	1	2	0	1	0	0
BGC0000004	aflatoxin G1	Polyketide	0	0	0	0	0	1	0	0	2	0	1	0	0	0	0	2	5	0	0	1	1	1	0	0	0	0	0	0	0	0	0	3	0	0	1	0	0	0	0	0	0	0	2	0	0	0	0
BGC0000193	aclacinomycin	Polyketide	0	0	0	0	0	0	0	0	0	1	0	0	0	0	0	0	0	1	1	0	1	0	1	0	0	0	0	0	0	1	0	1	0	1	2	0	0	0	0	1	0	2	0	1	2	0	0
BGC0001190	fusaric acid	Polyketide	0	0	0	0	1	0	0	1	0	1	2	0	1	0	0	1	1	0	1	0	0	0	2	1	1	0	0	0	0	0	0	2	1	0	0	1	0	0	0	0	0	0	2	0	1	0	1
BGC0000022	asperfuranone	Polyketide	2	0	0	0	0	1	0	0	0	0	1	0	0	0	0	0	3	1	0	0	0	2	0	0	0	0	0	0	0	2	0	2	0	0	0	0	0	0	0	0	0	0	1	1	1	1	0
BGC0001366	BE-24566B, zunyimycin A	Polyketide	0	0	0	0	0	0	0	2	0	1	1	1	1	0	0	1	1	1	1	0	2	1	1	1	0	0	0	0	0	2	0	0	0	1	2	0	0	0	0	0	0	1	1	0	1	1	0
BGC0002364	trichostatin RK	Polyketide	1	0	0	0	0	0	0	0	0	1	1	1	0	0	0	1	0	0	0	0	1	0	3	0	0	0	0	0	0	1	0	1	0	3	2	0	0	0	1	0	0	0	1	0	1	0	0
BGC0001956	miharamycin A, miharamycin B	Polyketide	0	1	0	0	0	0	0	0	0	2	0	2	0	0	0	0	1	0	0	0	0	1	1	1	0	0	0	0	0	0	0	2	0	3	1	0	0	0	1	1	0	1	1	0	1	0	0
BGC0001761	ripostatin A, ripostatin B, ripostatin C	Polyketide	1	0	0	0	1	1	0	0	1	0	2	2	0	0	0	0	1	0	1	0	0	0	2	0	0	0	0	0	0	0	0	3	0	1	0	0	0	0	1	0	3	0	0	0	1	0	0
BGC0001742	piericidin A1	Polyketide	2	0	0	0	1	0	0	0	1	0	1	2	0	0	1	0	0	0	0	0	1	1	1	0	0	1	0	0	0	1	0	2	0	1	3	0	0	0	0	1	0	1	0	0	1	0	0
BGC0000113	niddamycin	Polyketide	2	0	0	0	0	1	0	0	1	0	1	2	0	0	0	0	1	0	1	2	0	2	1	0	0	0	0	2	0	1	0	2	0	0	2	0	0	0	1	1	2	0	1	0	0	0	0
BGC0000088	monacolin K	Polyketide	1	0	0	0	0	1	0	0	0	0	0	0	0	0	0	0	1	0	0	1	0	1	4	0	0	1	0	0	0	0	0	5	0	1	0	0	0	0	0	0	2	1	2	0	0	0	0
BGC0001647	lagunapyrone A, lagunapyrone B, lagunapyrone C	Polyketide	0	0	0	0	0	0	0	0	0	0	0	0	0	0	0	1	1	0	1	0	1	1	1	0	0	0	0	0	0	0	0	0	1	1	4	0	0	0	1	2	0	0	1	1	0	0	0
BGC0001386	JBIR-76, JBIR-77	Polyketide	1	0	0	0	0	0	0	1	0	0	1	0	0	0	0	0	0	1	0	1	0	1	1	0	0	0	0	0	0	0	0	1	0	2	0	0	0	0	0	1	2	0	0	0	1	0	0
BGC0001513	anthrabenzoxocinone	Polyketide	0	0	0	0	0	1	0	1	0	0	2	1	1	0	0	0	1	1	2	0	1	1	0	0	0	0	0	1	0	1	0	1	0	2	2	0	0	0	0	0	0	0	2	2	2	0	0
BGC0001720	oosporein	Polyketide	0	0	0	0	0	0	0	1	0	0	1	0	0	0	0	0	2	0	0	0	1	0	0	1	0	0	0	0	0	0	0	3	0	1	1	0	0	0	0	1	2	0	0	0	0	0	0
BGC0000048	dothistromin	Polyketide	1	0	0	0	1	1	0	1	0	0	1	0	0	0	0	1	3	0	0	0	0	0	0	0	0	0	0	0	0	0	0	5	0	0	1	0	0	0	0	1	1	0	1	0	0	0	0
BGC0001957	amipurimycin	Polyketide	1	0	0	0	0	0	0	2	0	4	0	0	0	0	0	0	1	0	0	0	0	0	0	1	0	0	0	0	0	0	0	2	0	5	2	0	0	0	0	0	0	0	0	0	0	1	1
BGC0001810	trehangelin	Polyketide	1	0	0	0	1	0	0	0	0	0	0	1	0	0	0	0	3	0	1	0	1	1	0	0	0	0	0	0	0	2	0	1	0	1	2	0	0	0	0	0	0	0	1	0	2	0	0
BGC0001892	botcinic acid	Polyketide	0	0	0	0	0	0	0	0	0	0	1	1	0	0	0	2	2	0	0	0	0	0	2	0	0	0	0	1	0	1	0	2	0	0	0	0	0	0	0	1	0	0	1	0	0	0	0
BGC0001622	isatropolone A, isotropolone B, isotropolone C	Polyketide	0	0	0	0	0	0	0	1	0	1	2	0	0	0	0	1	1	1	4	1	1	1	1	1	0	0	0	1	0	0	0	1	0	2	0	0	0	0	2	0	2	0	1	2	1	0	1
BGC0001065	herboxidiene	Polyketide	1	0	0	0	2	0	0	1	0	0	1	0	0	0	0	0	1	1	0	2	0	1	1	0	0	1	0	1	0	2	0	2	0	2	1	0	0	0	1	2	2	0	1	1	1	0	0
BGC0002726	4-chloropinselin, 4-hydroxyvertixanthone, chloromonilinic acid B, chloromonilinic acid D, pinselin	Polyketide	3	0	0	0	0	0	0	0	0	0	1	0	0	0	0	0	2	1	1	0	1	1	2	0	0	0	0	0	0	0	0	1	0	0	2	0	0	0	0	1	1	1	1	0	3	0	0
BGC0000103	mycolactone B	Polyketide	0	0	0	0	0	0	0	1	0	2	1	1	0	0	0	1	1	1	1	1	1	1	1	0	0	0	0	0	0	1	0	2	0	2	3	0	0	0	0	2	1	0	0	0	2	0	0
BGC0001625	isofuranonaphthoquinone	Polyketide	1	0	0	0	0	1	0	2	0	1	1	0	0	0	0	1	3	0	0	1	0	0	0	0	0	1	0	0	0	0	0	3	0	3	2	0	0	0	1	0	2	1	0	0	1	0	0
BGC0001828	griseochelin	Polyketide	2	0	0	0	0	1	0	2	0	0	0	1	0	0	0	1	1	1	0	0	0	0	1	0	0	0	0	0	0	3	0	1	0	4	4	0	0	0	1	0	0	0	0	0	0	0	0
BGC0001837	leptolyngbyalide	Polyketide	0	0	0	0	0	1	0	1	1	0	2	1	0	0	0	1	4	0	0	0	0	0	3	0	0	0	0	0	0	2	0	5	0	1	0	0	0	0	1	1	2	0	0	0	1	0	0
BGC0000092	megalomicin A, megalomicin B, megalomicin C1, megalomicin C2	Polyketide	1	0	0	0	0	1	0	0	0	0	0	3	0	0	0	3	2	0	0	0	0	0	1	0	0	0	0	1	0	3	0	1	0	1	2	0	0	0	1	0	0	0	2	0	0	0	0
BGC0001895	huanglongmycin A, huanglongmycin B, huanglongmycin C	Polyketide	1	0	0	0	0	0	0	0	0	1	0	0	1	0	1	0	3	0	0	1	1	1	1	0	0	1	0	1	0	4	0	0	0	4	4	0	0	0	0	0	0	0	0	1	1	0	0
BGC0000018	angolamycin	Polyketide	0	1	0	0	1	2	0	2	1	0	4	0	0	0	1	0	2	0	1	0	0	0	1	1	0	0	1	0	0	0	0	1	0	1	2	0	0	0	0	4	2	0	1	2	2	0	0
BGC0000025	avermectin	Polyketide	1	0	0	1	0	1	0	2	0	2	1	0	0	0	0	0	1	0	0	0	1	2	0	0	0	0	0	0	0	2	0	1	1	3	3	0	0	0	0	0	2	0	1	1	2	1	1
BGC0002101	heronamide A, heronamide B, heronamide C	Polyketide	0	0	0	0	0	0	0	0	0	0	3	1	1	0	0	1	1	0	0	1	1	0	1	1	0	1	0	0	0	4	0	2	0	2	2	0	0	0	1	0	2	1	2	0	1	0	0
BGC0001301	anthracimycin	Polyketide	2	0	0	0	2	2	0	0	0	0	2	1	0	0	0	1	3	1	0	2	2	1	1	0	0	0	0	0	0	1	0	1	0	2	1	0	0	0	0	0	0	2	1	0	2	0	0
BGC0002254	notoamide A, notoamide F, (+)-semivioxanthin, waikikiamide A, waikikiamide B, waikikiamide C	Polyketide	0	0	0	1	1	0	0	1	1	1	0	1	0	0	0	1	3	0	1	0	0	2	2	0	0	1	0	0	0	1	0	5	1	1	1	0	0	0	0	1	2	0	0	0	0	0	0
BGC0000271	spore pigment	Polyketide	1	0	0	0	1	2	0	0	0	1	2	0	0	0	0	0	1	0	0	0	0	2	0	0	0	0	0	0	0	2	0	2	0	4	2	0	0	0	2	0	0	1	0	1	2	0	0
BGC0001377	uncialamycin	Polyketide	2	0	0	0	0	1	0	1	0	0	2	1	0	0	0	1	2	0	1	0	0	0	2	0	0	0	0	0	0	0	0	1	1	3	1	0	0	0	0	1	2	0	1	0	1	0	0
BGC0000684	asperthecin	Polyketide	1	1	0	1	0	1	1	1	1	1	1	1	0	0	0	0	2	0	0	1	1	2	2	0	0	0	0	1	1	1	1	1	1	1	1	1	1	1	1	1	1	1	1	2	0	1	1
BGC0001795	swinholide A	Polyketide	1	0	0	0	0	2	0	1	0	0	4	2	0	0	0	3	3	0	2	1	1	0	2	0	0	2	0	1	0	0	0	2	0	1	1	0	0	0	0	0	2	1	2	0	0	0	0
BGC0000131	pyrrolomycin	Polyketide	1	1	1	1	1	1	0	1	0	1	2	1	1	0	0	1	1	1	1	1	2	1	0	1	0	0	0	0	1	1	0	1	1	1	1	0	1	0	1	1	0	1	1	1	1	1	1
BGC0002086	rosamicin	Polyketide	0	0	0	0	0	0	0	0	0	1	3	2	0	0	0	0	3	0	1	0	1	1	1	1	0	1	1	0	0	2	0	1	0	3	2	0	0	0	2	2	1	1	0	1	2	0	0
BGC0001568	cytorhodin	Polyketide	0	0	0	0	0	0	0	3	0	1	3	1	0	0	0	1	0	0	0	1	1	0	1	0	0	0	0	1	0	1	0	2	0	4	3	0	0	0	0	1	0	0	0	0	1	0	0
BGC0001405	11-epichaetomugilin A, chaetoviridin E	Polyketide	0	0	0	0	1	0	0	0	0	0	4	1	0	1	0	1	2	0	3	0	0	3	3	0	1	0	0	0	0	2	0	3	0	0	2	0	0	0	0	6	0	0	3	1	3	0	0
BGC0001835	gynuellalide	Polyketide	0	0	0	0	0	0	0	0	0	1	2	2	0	0	0	2	5	0	0	1	1	1	4	0	0	1	0	0	0	3	0	6	1	0	2	0	0	0	0	0	2	0	0	0	0	0	0
BGC0000132	pyrrolomycin	Polyketide	1	0	0	1	0	1	0	0	0	0	2	1	0	0	1	1	3	1	1	1	1	2	0	2	0	0	0	1	0	1	0	0	0	4	1	0	0	1	2	2	1	1	0	1	1	0	0
BGC0001819	venemycin	Polyketide	0	0	0	0	1	0	0	2	0	3	0	2	1	0	0	0	2	0	1	0	0	1	0	0	0	0	0	1	0	1	0	1	1	2	3	0	0	0	2	0	1	0	4	0	1	0	0
BGC0001376	hexaricin B, hexaricin C, WS79089A	Polyketide	0	0	0	0	0	2	0	0	0	1	2	0	0	0	0	1	1	0	0	1	0	1	1	1	1	0	0	0	0	1	0	2	0	2	0	0	0	0	1	0	0	1	0	1	0	0	0
BGC0000174	bryostatin	Polyketide	0	0	0	0	1	1	0	0	0	0	4	1	0	0	0	3	2	0	1	2	1	1	5	0	2	1	0	0	0	2	0	4	0	0	1	0	0	0	0	0	4	1	3	0	0	0	0
BGC0000254	oxytetracycline	Polyketide	0	0	0	0	0	1	0	2	1	4	2	2	0	0	0	0	1	0	0	0	1	0	1	0	0	0	0	0	0	0	0	2	1	2	2	0	0	1	1	0	0	0	0	0	1	0	0
BGC0001940	pyxidicycline A, pyxidicycline B	Polyketide	0	2	0	0	0	0	0	3	0	3	1	0	0	0	0	0	2	0	0	1	0	1	1	3	0	0	0	0	0	1	0	0	0	4	2	0	0	0	1	1	0	1	0	0	0	0	0
BGC0000260	prodigiosin	Polyketide	0	0	0	0	0	0	0	1	0	2	1	0	1	0	1	1	2	1	0	0	0	1	4	1	0	0	0	0	0	1	0	6	0	0	0	1	0	0	1	1	3	0	1	0	0	0	0
BGC0001373	sordarin	Polyketide	0	0	0	0	0	0	0	1	0	0	0	0	0	0	2	2	5	0	1	0	0	1	3	0	0	1	0	0	0	0	0	5	0	1	1	0	0	0	0	0	2	1	2	0	3	0	0
BGC0001194	hitachimycin	Polyketide	1	0	0	0	0	0	0	0	1	1	5	0	0	0	0	1	0	0	0	0	1	0	1	1	0	0	0	1	0	1	0	2	0	1	3	0	0	0	1	1	1	0	0	0	1	0	0
BGC0000286	viguiepinol	Polyketide	0	0	0	0	0	0	0	2	1	0	2	1	1	0	0	0	1	1	1	0	1	2	0	0	0	0	0	0	0	1	0	1	0	5	5	0	0	0	1	0	1	0	1	0	1	0	0
BGC0000091	marineosin A, marineosin B	Polyketide	1	0	0	0	1	1	0	2	0	1	1	1	0	0	0	0	2	0	0	0	0	1	0	0	0	1	0	0	0	1	0	5	0	3	3	0	0	0	1	3	1	0	1	0	0	0	0
BGC0001186	misakinolide A	Polyketide	2	0	0	0	1	1	0	1	0	0	1	0	0	0	0	3	2	2	1	0	0	1	3	0	0	1	0	0	0	2	0	5	0	0	1	0	0	0	0	0	2	0	2	0	0	0	0
BGC0002022	armeniaspirol A, armeniaspirol B, armeniaspirol C	Polyketide	0	0	0	0	0	0	0	1	0	1	1	2	0	0	1	0	1	2	2	0	1	2	1	1	0	0	0	0	0	2	0	1	0	2	5	0	0	0	2	1	1	0	1	1	1	0	1
BGC0001293	cyclizidine	Polyketide	2	2	0	0	1	0	0	1	1	1	1	0	0	0	0	1	2	0	2	0	1	0	1	0	0	0	1	0	0	0	0	3	0	3	2	0	0	1	1	1	0	1	1	1	1	0	1
BGC0001237	thiolactomycin	Polyketide	2	1	0	0	0	0	0	0	2	1	1	1	1	0	0	0	1	1	1	0	1	2	1	1	0	0	0	0	0	2	0	3	0	3	3	0	0	0	1	2	0	1	1	1	1	0	0
BGC0002032	pentamycin	Polyketide	0	0	0	0	0	1	0	0	0	0	1	1	1	0	0	1	4	1	1	1	0	1	0	1	0	1	0	0	0	2	0	1	0	2	4	0	1	0	0	3	0	1	1	0	1	0	0
BGC0002038	nigericin	Polyketide	1	0	0	0	0	0	0	0	0	0	0	2	0	0	0	1	1	1	1	0	0	2	0	0	0	0	0	0	0	1	0	3	0	4	2	0	0	0	0	1	1	0	3	1	1	0	0
BGC0002443	mycemycin A, mycemycin B, mycemycin C	Polyketide	0	0	0	1	0	0	0	3	0	1	0	3	0	0	0	1	2	0	2	0	3	0	0	0	0	0	0	0	0	1	0	0	0	3	9	0	0	0	0	1	1	1	0	0	2	0	1
BGC0002081	S2502, S2507, streptoketide A, streptoketide B, streptoketide C, UWM5	Polyketide	0	0	1	1	0	0	0	0	0	1	2	1	0	0	0	0	3	0	0	0	0	3	0	1	0	0	0	0	1	0	0	2	1	2	1	0	0	0	2	1	1	2	1	0	0	0	1
BGC0000221	erdacin	Polyketide	0	0	0	0	0	1	0	1	0	2	2	2	0	0	0	0	2	1	0	0	2	2	0	0	0	0	0	0	0	1	0	2	0	3	2	0	0	0	1	1	1	0	2	0	2	0	0
BGC0000127	pyoluteorin	Polyketide	1	0	0	0	1	1	0	1	0	0	0	0	0	0	0	0	3	0	0	0	0	1	0	0	0	2	1	2	1	2	0	2	1	0	1	1	0	0	1	0	1	0	1	0	2	0	1
BGC0002047	brasiliquinone A, brasiliquinone B	Polyketide	0	1	0	1	1	1	0	1	0	2	2	2	0	0	0	1	1	2	2	1	2	1	3	1	1	1	2	0	0	0	0	1	1	1	2	0	1	0	1	1	1	2	1	0	1	0	0
BGC0001987	koreenceine A, koreenceine B, koreenceine C, koreenceine D	Polyketide	7	0	0	0	0	0	0	0	0	0	0	0	0	0	0	1	0	0	0	0	0	0	1	1	0	0	0	0	1	0	0	0	1	0	1	0	1	0	0	0	0	0	0	0	3	0	0
BGC0001078	furaquinocin B	Polyketide	0	0	0	0	0	1	0	2	0	1	3	1	1	0	1	2	3	0	0	0	1	2	0	0	0	0	0	0	0	1	0	1	0	1	2	0	0	0	1	1	1	0	0	0	3	0	0
BGC0001400	citreoviridin	Polyketide	1	1	1	1	1	1	1	1	1	1	1	1	1	0	1	2	1	1	1	1	1	1	1	1	0	1	1	1	1	1	1	2	1	1	1	1	1	1	1	1	1	1	2	1	1	1	1
BGC0000066	geldanamycin	Polyketide	0	1	0	0	1	0	0	1	1	1	1	2	0	0	0	2	1	1	1	1	0	2	1	1	0	0	0	0	0	0	0	3	0	4	3	0	0	0	0	1	1	1	3	1	0	0	1
BGC0000058	FD-891	Polyketide	1	0	0	0	1	1	0	1	1	1	3	0	1	0	0	0	1	0	2	1	0	1	1	1	0	0	0	0	0	2	0	3	0	3	4	0	0	0	0	2	0	2	1	0	4	0	0
BGC0002545	sungeidine A, sungeidine B, sungeidine C, sungeidine D, sungeidine E, sungeidine F, sungeidine G, sungeidine H	Polyketide	1	0	0	0	0	0	0	0	1	0	3	0	0	1	0	0	3	0	1	0	0	0	1	0	0	1	1	0	0	2	0	0	0	4	2	0	1	0	1	4	1	1	1	1	3	0	0
BGC0000172	basiliskamide A, basiliskamide B	Polyketide	0	0	0	0	0	1	0	1	0	1	3	1	0	0	0	3	5	0	1	2	0	1	4	0	0	1	0	0	0	1	0	4	0	0	1	0	0	0	0	0	2	1	2	0	0	0	0
BGC0000050	E-837	Polyketide	2	0	0	0	0	0	0	1	0	2	1	1	1	0	0	1	4	1	1	1	0	1	2	1	0	0	0	0	0	1	0	4	0	4	2	0	0	0	0	1	1	1	1	0	2	0	0
BGC0001197	frankiamicin	Polyketide	1	1	0	0	0	0	0	2	0	2	2	0	0	0	0	0	4	0	2	0	2	1	0	1	0	0	1	1	0	1	0	2	0	2	2	1	0	1	1	1	0	0	3	3	2	0	0
BGC0000252	nonactin	Polyketide	1	0	0	0	0	0	0	2	0	2	0	1	0	0	0	1	1	0	0	2	2	1	0	0	0	0	0	0	0	0	0	2	0	10	8	0	0	0	0	0	0	0	0	1	1	0	0
BGC0000128	pyoluteorin	Polyketide	1	0	0	0	0	1	0	1	0	1	1	1	0	0	1	1	2	1	0	2	1	0	3	0	0	0	0	1	1	0	0	1	0	1	1	0	0	0	0	1	1	1	2	0	1	0	0
BGC0002255	lijiquinone	Polyketide	1	2	1	1	1	1	1	1	1	1	2	1	0	1	1	2	2	1	1	1	0	1	3	1	1	1	1	1	0	1	0	1	1	1	1	0	0	0	0	1	1	0	1	1	1	0	0
BGC0001077	alkyl-O-dihydrogeranyl-methoxyhydroquinones	Polyketide	0	0	0	1	0	0	0	1	0	1	0	1	1	0	0	0	4	0	4	0	2	0	1	1	0	0	0	1	0	1	0	1	0	6	3	0	0	0	1	3	1	0	0	4	5	0	1
BGC0000234	jadomycin	Polyketide	1	0	0	1	1	0	0	1	0	1	1	1	1	0	0	1	3	1	1	1	1	1	2	1	1	0	2	1	0	1	0	1	1	4	1	0	1	1	1	1	1	0	3	1	2	0	0
BGC0000266	collinomycin	Polyketide	0	1	0	1	0	0	0	2	0	2	1	2	0	0	0	0	3	0	1	0	3	2	2	1	0	1	0	0	0	0	0	1	0	1	2	0	0	0	2	0	1	2	2	0	1	0	0
BGC0002106	rimocidin	Polyketide	2	1	0	0	2	2	0	1	0	2	2	1	0	0	0	0	3	1	1	1	1	0	2	1	0	0	0	1	0	3	0	2	0	3	1	0	0	0	1	2	0	1	4	0	2	0	1
BGC0000109	LL-F28249α	Polyketide	0	0	0	0	1	1	0	0	0	1	1	0	0	0	1	0	2	0	1	1	0	0	3	0	0	0	0	1	0	0	0	2	0	3	3	0	0	0	1	3	3	2	3	1	2	0	0
BGC0001653	linfuranone B, linfuranone C	Polyketide	0	1	0	0	0	0	0	1	0	1	1	0	0	0	0	2	3	0	1	2	1	0	0	0	0	0	0	0	0	0	0	1	0	4	4	1	0	0	2	1	1	0	4	0	1	0	0
BGC0002500	NFAT-133	Polyketide	1	0	0	0	0	0	0	2	0	3	5	0	0	0	0	0	1	1	2	1	0	0	0	0	0	0	0	0	0	2	0	3	0	3	4	0	0	1	3	2	0	1	2	2	1	0	0
BGC0002140	galtamycin C, galtamycin D	Polyketide	0	2	0	1	0	1	0	1	0	0	2	2	1	0	0	0	2	1	1	2	3	1	0	1	0	0	0	0	0	3	0	0	0	4	4	1	1	1	0	2	0	0	0	1	3	0	0
BGC0002016	lugdunomycin	Polyketide	0	1	0	0	0	0	0	1	0	3	4	0	0	0	0	1	3	0	2	1	0	0	0	1	0	0	0	0	0	1	0	3	0	1	2	0	0	0	2	0	0	0	1	0	3	0	1
BGC0000051	ebelactone A, ebelactone B	Polyketide	1	0	0	0	0	0	0	3	1	0	1	0	0	0	0	0	3	0	2	0	1	1	0	1	0	0	0	0	0	3	0	1	0	5	2	0	0	0	1	2	0	0	0	2	4	1	0
BGC0000235	kiamycin	Polyketide	2	1	0	1	0	0	0	1	1	1	4	1	0	0	0	1	3	1	1	1	0	2	1	0	0	0	0	0	1	2	0	0	0	4	3	0	1	0	1	0	1	0	0	0	1	1	0
BGC0000181	macrolactin H	Polyketide	0	0	0	0	2	0	0	1	1	0	4	1	1	0	0	1	2	1	1	0	2	1	6	0	1	0	0	0	0	4	0	4	0	1	2	0	0	0	0	0	1	0	0	0	0	0	0
BGC0000138	rimocidin	Polyketide	2	0	0	0	0	0	0	2	0	0	2	2	1	1	0	0	3	2	1	2	1	2	2	0	0	0	0	1	0	1	0	1	0	5	4	0	0	0	2	2	0	0	1	1	1	0	0
BGC0001396	aldgamycin E, aldgamycin J, aldgamycin K, aldgamycin P	Polyketide	1	0	0	0	0	0	0	1	1	0	4	5	0	0	0	0	2	0	1	0	1	0	0	0	0	0	0	0	0	0	0	1	0	1	3	0	0	0	2	2	1	0	1	0	3	0	0
BGC0001533	borrelidin	Polyketide	1	0	0	0	0	0	0	3	0	1	3	2	0	0	0	0	2	1	1	0	2	1	0	1	0	0	0	0	0	3	0	0	0	5	4	0	0	1	1	1	0	0	0	2	2	0	0
BGC0001236	thiotetroamide	Polyketide	0	1	0	0	0	0	0	0	1	2	3	3	1	0	1	1	3	1	1	0	3	2	1	1	0	0	0	0	0	1	0	2	0	2	2	0	0	0	1	1	1	1	0	2	2	0	1
BGC0002383	kinanthraquinone, kinanthraquinone B	Polyketide	0	0	0	0	0	0	0	1	0	1	1	1	0	0	0	0	0	1	2	0	0	2	1	1	0	0	0	0	0	1	0	4	0	5	4	0	0	0	1	0	2	1	1	1	1	0	1
BGC0001350	phormidolide	Polyketide	1	1	0	0	1	0	0	1	0	1	2	1	0	0	0	2	3	0	2	2	1	0	3	0	0	0	1	0	0	0	0	4	0	1	1	0	0	0	1	2	2	2	1	0	0	1	0
BGC0001658	macrotermycins	Polyketide	2	0	0	1	1	0	0	0	0	2	3	1	0	0	1	2	2	0	2	2	1	0	1	0	0	0	0	0	0	1	0	2	0	3	5	0	0	0	0	1	1	0	2	2	5	0	0
BGC0000019	angolamycin	Polyketide	1	0	0	0	2	1	0	1	1	1	2	2	1	0	0	1	1	1	1	0	1	2	1	1	0	0	0	0	0	2	0	2	0	4	3	1	1	1	1	1	1	0	1	1	1	0	0
BGC0000243	dinactin, monactin, nonactin, tetranactin, trinactin	Polyketide	2	1	0	0	2	0	0	2	0	1	1	4	0	0	1	0	0	0	0	0	2	2	0	0	0	0	0	0	0	2	0	1	0	8	3	1	1	0	1	1	0	0	0	0	1	0	1
BGC0002446	ionostatin	Polyketide	0	0	0	0	0	2	0	0	0	0	3	2	1	0	1	3	6	0	2	1	1	2	1	0	0	1	1	0	0	3	0	3	0	3	3	0	0	0	2	1	2	1	2	2	1	0	0
BGC0000232	hatomarubigin A, hatomarubigin B, hatomarubigin C, hatomarubigin D	Polyketide	2	0	0	0	0	1	0	4	0	0	3	2	1	0	0	0	5	1	1	0	0	0	3	0	0	0	0	0	0	0	0	2	0	3	1	0	0	0	1	0	0	0	0	1	1	0	0
BGC0000226	gilvocarcin V	Polyketide	2	0	0	0	0	1	0	1	0	3	5	1	1	0	0	0	2	0	2	0	1	1	0	1	0	0	0	1	0	1	0	4	0	3	4	1	0	0	2	1	0	0	1	0	0	0	0
BGC0000073	halstoctacosanolide A	Polyketide	3	1	0	0	0	1	0	1	0	0	3	1	2	0	0	3	4	1	0	0	0	1	2	0	0	1	0	1	1	2	0	3	0	4	4	1	0	0	0	2	2	0	3	0	2	0	0
BGC0002153	lasonolide A	Polyketide	3	0	0	0	3	0	0	0	2	1	3	1	0	0	0	1	3	0	1	1	0	2	4	1	0	0	0	1	0	0	0	2	0	1	2	0	1	0	0	2	2	1	1	0	2	0	0
BGC0001537	butyrolactol A	Polyketide	1	0	0	0	2	1	0	1	0	2	3	2	0	0	0	1	4	1	0	0	2	0	1	0	0	0	0	1	0	0	0	1	0	5	5	0	0	0	0	0	0	1	3	1	3	1	0
BGC0001960	hiroshidine	Polyketide	1	1	0	0	1	1	0	2	0	3	2	1	1	0	1	0	6	1	2	0	1	0	1	0	0	0	1	0	0	1	0	3	0	2	3	0	0	0	1	0	0	2	2	2	2	0	0
BGC0000248	fogacin, α naphtocyclinoic acid	Polyketide	0	2	0	1	0	0	0	1	0	1	3	1	2	0	1	0	1	0	2	1	1	1	1	0	0	0	0	0	1	1	0	1	1	4	3	0	0	0	1	3	0	1	2	1	3	0	1
BGC0001661	mayamycin	Polyketide	0	0	0	0	0	0	0	1	0	1	3	1	0	0	0	1	5	0	1	0	3	2	2	0	0	0	1	0	0	1	0	2	0	5	13	0	0	0	0	0	0	0	1	0	2	0	0
BGC0000148	A83543A	Polyketide	1	0	0	0	0	1	1	2	0	1	2	1	1	0	0	0	4	0	0	0	0	0	4	0	0	1	0	0	1	1	0	2	0	2	3	0	0	0	2	1	1	2	1	2	2	0	0
BGC0001298	4-Z-annimycin	Polyketide	0	1	0	0	1	1	0	3	0	2	3	2	0	0	1	0	2	0	3	1	2	2	2	1	0	1	0	1	0	1	0	1	0	5	3	0	0	0	0	0	1	0	1	0	3	0	0
BGC0001343	aurachin A, aurachin D	Polyketide	0	1	0	1	1	2	0	1	0	1	2	0	1	0	0	1	1	1	3	0	1	2	2	1	0	1	1	1	0	0	0	3	1	2	1	0	1	0	1	0	1	1	2	0	2	1	1
BGC0001755	reedsmycins	Polyketide	0	0	0	1	1	0	0	3	0	2	3	2	0	0	0	1	6	0	2	0	1	1	3	0	0	0	0	0	0	1	0	5	0	1	2	0	0	0	0	0	4	2	4	0	0	0	0
BGC0001300	anthracimycin	Polyketide	0	0	0	0	0	0	0	1	0	2	4	2	1	0	0	1	5	1	1	1	2	1	2	2	0	0	0	1	0	3	0	1	1	3	4	0	0	0	2	2	2	2	2	0	0	0	1
BGC0000233	hedamycin	Polyketide	1	2	0	0	0	0	0	2	0	2	2	2	0	0	0	0	2	0	0	2	1	1	0	0	0	0	0	0	1	0	0	3	1	6	4	0	0	0	3	1	0	0	1	2	1	0	0
BGC0001827	xenovulene A	Polyketide	1	1	0	1	1	0	1	1	1	1	3	2	0	1	0	0	4	1	0	2	3	1	3	0	1	0	1	1	1	2	0	2	1	1	1	0	1	1	1	1	1	2	1	1	1	1	1
BGC0000191	aclacinomycin	Polyketide	1	0	0	0	0	0	0	3	1	2	4	1	0	0	0	2	2	0	2	0	2	1	2	1	0	0	0	1	1	4	0	2	0	3	1	0	0	0	1	2	0	1	0	1	1	0	1
BGC0001730	paramagnetoquinone 1, paramagnetoquinone 2	Polyketide	3	0	0	2	1	0	0	3	0	3	2	0	1	0	0	0	1	0	0	0	0	2	1	1	1	0	0	0	0	1	0	2	1	2	1	0	0	0	3	0	0	0	2	1	3	0	0
BGC0002385	dumulmycin, shuangdaolide A, shuangdaolide B, shuangdaolide C, shuangdaolide D	Polyketide	1	2	0	0	0	0	0	0	2	0	2	1	0	0	0	1	4	2	0	0	1	0	4	0	6	0	0	0	0	1	0	3	0	2	4	0	0	0	1	1	2	1	2	0	3	0	0
BGC0000069	gephyronic acid	Polyketide	2	0	0	0	0	1	0	1	1	1	2	0	0	0	1	0	3	0	3	1	2	2	1	3	0	2	0	1	0	2	0	3	0	7	3	0	0	0	0	1	2	0	2	0	1	0	0
BGC0002088	everninomicin A	Polyketide	2	0	0	0	0	0	0	3	0	3	0	1	0	0	0	0	4	2	2	1	0	0	1	1	0	0	0	0	0	1	1	1	1	3	0	0	0	0	2	1	2	0	0	0	1	0	0
BGC0001299	chlorotonil A	Polyketide	5	2	0	0	1	2	0	1	0	1	2	0	0	0	0	2	2	1	1	1	2	1	1	0	0	0	0	1	0	1	0	2	0	4	4	1	0	1	2	0	1	1	1	0	2	0	0
BGC0000208	chelocardin	Polyketide	1	0	0	0	1	0	0	0	0	2	3	1	1	0	0	0	4	2	3	0	1	1	1	1	0	0	0	0	1	2	0	5	0	2	2	0	0	0	1	2	0	1	1	1	2	0	0
BGC0000059	filipin	Polyketide	2	0	0	0	2	0	0	0	2	0	4	1	0	0	0	2	4	0	1	0	0	3	2	0	0	1	0	1	0	3	0	4	0	5	4	0	0	0	0	0	4	1	1	0	2	0	0
BGC0000176	difficidin	Polyketide	2	0	0	0	3	1	0	0	1	0	2	0	0	2	0	3	6	1	0	3	1	0	3	1	0	1	0	0	0	3	0	5	0	2	0	0	0	0	0	0	3	1	0	1	2	0	0
BGC0002096	tetrachlorizine	Polyketide	0	1	0	0	1	1	0	0	1	1	3	3	1	0	0	0	2	0	0	0	0	2	1	1	0	0	0	0	0	3	0	1	0	5	4	1	0	0	2	1	1	0	0	1	2	0	0
BGC0002387	yangpumicin A	Polyketide	0	0	0	0	0	1	0	1	1	1	6	3	0	0	0	1	3	1	1	0	2	2	2	0	0	1	1	0	0	2	0	5	0	6	3	0	0	0	0	2	0	1	1	4	5	0	1
BGC0001922	isoindolinomycin	Polyketide	1	1	0	0	0	0	0	3	0	5	4	1	0	0	1	0	4	0	1	1	1	1	0	0	0	0	0	0	1	1	0	4	0	3	3	0	0	0	2	0	1	0	0	1	2	0	0
BGC0001644	lacunalide A, lacunalide B	Polyketide	1	0	1	0	1	1	0	0	1	0	3	1	0	0	1	5	5	1	1	3	0	0	5	0	0	1	0	1	0	2	0	4	0	1	2	0	0	0	1	0	5	1	3	0	0	0	0
BGC0001062	TLN-05220	Polyketide	0	0	0	0	2	1	0	1	0	1	4	3	0	0	0	1	3	0	0	0	1	3	3	0	0	1	0	2	0	3	0	1	0	5	8	0	0	0	1	1	1	1	1	2	1	0	1
BGC0000124	piericidin A1	Polyketide	2	1	0	1	0	0	0	2	1	1	1	2	1	0	1	2	2	0	0	0	0	1	0	1	0	1	0	3	0	2	0	2	0	1	5	0	0	0	1	1	3	0	1	2	5	0	0
BGC0002361	baikalomycin A, baikalomycin B, baikalomycin C	Polyketide	0	1	0	2	1	1	0	3	0	4	3	1	1	0	0	0	2	0	2	1	2	0	2	1	0	0	0	0	0	1	0	3	0	2	3	0	1	0	3	1	0	1	0	0	5	0	1
BGC0002712	SEK 43, WS-5995 B, WS-5995 C, WS-5995 D	Polyketide	1	0	0	1	0	0	0	4	1	4	6	0	0	0	0	1	3	1	1	0	1	1	0	0	0	1	1	0	0	1	1	2	0	2	4	0	0	0	2	1	2	0	3	1	4	0	1
BGC0001438	warkmycin CS1, warkmycin CS2	Polyketide	2	1	0	0	1	0	0	3	0	3	0	1	0	0	0	0	2	0	0	0	0	5	1	1	0	0	0	1	0	0	1	2	0	2	8	0	1	0	2	0	3	1	2	0	1	0	0
BGC0000011	sterigmatocystin	Polyketide	2	1	1	1	2	2	0	1	2	1	0	1	1	0	1	1	3	1	0	1	0	1	1	0	0	0	0	1	1	2	0	6	2	0	3	1	1	0	2	1	3	2	3	1	2	0	1
BGC0001520	aurantinin B, aurantinin C, aurantinin D	Polyketide	0	0	0	0	1	2	0	0	0	0	3	1	0	2	1	4	11	0	1	6	0	0	6	0	1	0	0	1	0	3	0	6	0	0	1	0	0	0	0	0	2	1	3	0	0	0	0
BGC0000211	chrysomycin	Polyketide	2	0	0	0	1	1	0	1	1	1	2	3	1	0	0	0	4	2	1	1	1	3	0	1	0	0	0	2	0	1	0	0	1	6	4	0	0	0	2	1	1	0	0	3	1	0	0
BGC0000074	herbimycin A	Polyketide	1	1	0	0	0	0	0	2	1	3	4	2	0	0	0	1	2	0	2	0	1	1	1	1	0	0	0	0	0	2	0	4	1	4	6	0	1	0	4	2	1	1	0	2	1	0	0
BGC0000090	macbecin, macbecin II	Polyketide	1	1	0	0	2	0	0	2	0	3	2	2	0	1	0	1	5	0	2	0	2	1	3	1	0	0	0	0	0	2	0	2	0	5	6	0	0	0	2	2	2	0	1	0	2	0	0
BGC0000242	lysolipin I	Polyketide	2	1	0	0	2	0	0	4	0	1	8	0	0	0	2	1	2	2	0	0	0	1	1	0	0	0	0	0	0	0	0	1	0	3	3	0	0	0	0	0	1	2	3	1	2	0	0
BGC0000167	vicenistatin	Polyketide	1	0	0	0	0	0	0	1	0	2	0	3	2	1	1	3	4	1	1	2	1	1	2	1	0	0	0	0	0	3	1	5	1	4	3	0	0	0	1	2	0	2	0	0	2	0	1
BGC0002369	actinospirol A, actinospirol B, maduralactomycin A, maduralactomycin B	Polyketide	0	1	0	1	1	0	0	3	0	2	2	2	2	0	0	2	2	0	2	1	2	1	1	1	0	1	0	1	1	2	0	2	0	4	4	0	0	0	2	1	3	0	1	2	3	0	1
BGC0002454	venturicidin A, venturicidin D, venturicidin E, venturicidin F	Polyketide	1	0	0	0	0	1	0	0	0	3	3	1	0	0	0	1	3	4	1	0	0	4	3	0	0	0	0	0	0	2	0	4	0	3	9	0	0	0	0	2	1	0	3	5	2	0	0
BGC0001830	pacificanone A, rosamicin, salinipyrone A	Polyketide	2	1	0	0	1	2	0	3	1	1	2	1	0	0	0	1	3	1	2	0	1	0	1	0	0	0	0	1	0	2	1	3	1	3	3	1	0	0	1	2	2	1	2	2	1	0	1
BGC0000117	oligomycin	Polyketide	2	2	0	0	0	0	0	3	0	0	5	0	0	0	0	2	3	2	0	2	1	1	3	1	0	0	0	0	0	2	0	0	0	7	7	1	0	0	0	0	3	1	2	1	2	0	0
BGC0000225	frenolicin B	Polyketide	4	1	0	1	1	1	0	0	0	5	3	2	1	0	0	2	3	1	2	0	1	1	0	1	0	1	0	0	0	3	1	3	1	5	2	0	0	0	1	0	1	0	1	1	0	0	0
BGC0001213	nataxazole	Polyketide	2	0	0	0	2	0	0	4	2	2	4	1	0	0	0	0	5	0	0	1	1	1	2	0	0	0	0	0	1	4	0	3	1	3	1	0	1	0	2	1	1	0	2	1	2	0	0
BGC0002559	J1-001-2	Polyketide	0	1	0	1	1	2	0	1	0	3	3	0	0	0	1	0	6	0	1	1	1	1	0	1	0	2	0	0	0	2	0	5	0	4	6	0	0	0	1	1	3	1	3	1	0	0	1
BGC0002451	inthomycin B	Polyketide	0	1	0	0	0	0	0	0	3	0	5	3	0	1	0	1	6	0	1	1	1	2	0	0	0	0	0	0	0	7	0	3	0	10	11	0	0	0	0	1	1	2	1	0	3	0	0
BGC0001074	cosmomycin D	Polyketide	1	1	0	0	1	0	0	3	0	1	2	1	0	0	0	0	4	1	1	0	3	2	1	0	0	1	1	2	1	2	1	2	0	4	6	0	1	0	2	0	2	2	1	1	3	1	0
BGC0001649	lavendiol	Polyketide	1	2	0	0	0	0	0	1	1	1	6	0	0	0	0	3	5	0	1	0	1	2	3	0	0	0	0	2	0	1	0	3	0	4	4	0	0	0	1	1	4	1	2	1	3	1	0
BGC0002672	saccharothrixin D, saccharothrixin E, saccharothrixin F, saccharothrixin G, saccharothrixin H, saccharothrixin I, saccharothrixin J, saccharothrixin K, saccharothrixin L, saccharothrixin M	Polyketide	0	0	0	0	1	1	0	2	2	2	1	1	1	0	0	2	4	1	3	1	2	1	1	2	0	0	1	0	1	2	0	2	0	4	7	0	0	0	3	1	1	2	4	2	2	0	0
BGC0002141	trioxacarcin A	Polyketide	1	1	0	0	3	0	0	1	1	2	4	1	0	0	0	1	5	0	1	0	0	0	1	1	0	0	1	0	0	0	0	7	0	2	4	0	0	1	1	2	0	2	1	1	1	1	1
BGC0002547	youssoufene A1, youssoufene B1, youssoufene B2, youssoufene B3, youssoufene B4	Polyketide	0	1	1	1	2	2	0	2	1	3	3	2	0	0	0	0	3	1	2	0	3	0	3	0	0	0	2	1	1	2	0	4	1	2	3	1	1	0	3	2	1	1	3	0	2	0	1
BGC0002177	ustilaginoidin A, ustilaginoidin D, ustilaginoidin E, ustilaginoidin F, ustilaginoidin G, ustilaginoidin M, ustilaginoidin N, ustilaginoidin O	Polyketide	3	2	0	1	1	2	0	1	2	1	1	0	0	0	0	1	0	1	1	1	1	0	2	1	0	1	0	2	1	3	0	5	1	1	3	0	0	0	1	4	2	2	3	2	2	2	0
BGC0000261	R1128	Polyketide	2	1	0	2	2	3	0	2	0	3	0	2	1	0	0	1	2	0	0	2	1	1	2	1	0	0	0	1	1	0	1	4	0	2	4	0	1	0	3	1	3	1	2	1	3	1	3
BGC0000257	prodigiosin	Polyketide	2	2	2	1	1	3	0	3	0	2	2	1	1	0	0	3	5	0	1	0	0	1	1	1	0	0	0	1	1	4	1	6	1	2	4	1	0	0	3	2	2	0	1	0	2	1	1
BGC0000249	nogalamycin	Polyketide	1	0	0	0	1	0	0	1	1	3	2	4	1	0	0	1	5	0	2	0	2	2	1	1	1	0	1	0	0	4	0	2	0	7	6	0	0	1	3	0	1	0	1	2	4	0	1
BGC0000157	tautomycetin	Polyketide	2	0	0	0	0	0	0	4	0	2	5	1	2	0	1	3	7	2	1	1	1	1	1	0	0	0	0	0	1	2	0	3	0	5	3	0	0	0	0	2	2	0	3	2	3	0	0
BGC0000222	FD-594	Polyketide	3	1	0	1	0	1	0	2	1	2	3	1	0	0	0	0	2	0	1	1	2	1	3	2	0	0	0	1	0	1	0	5	0	4	2	0	0	0	2	1	1	1	1	0	3	1	1
BGC0000259	prodigiosin	Polyketide	1	1	1	1	2	2	1	1	1	2	3	3	2	1	2	3	2	2	1	1	1	1	1	1	1	1	2	1	1	1	1	4	1	1	1	1	1	1	1	1	1	1	1	1	1	1	1
BGC0001287	chaxamycin A, chaxamycin B, chaxamycin C, chaxamycin D	Polyketide	3	1	0	0	0	0	0	1	1	1	4	3	2	0	0	1	4	2	2	0	2	0	1	1	0	0	1	1	0	3	0	5	0	6	4	0	0	0	2	0	1	0	4	1	2	0	0
BGC0001875	nargenicin A1	Polyketide	1	1	1	1	1	1	0	1	1	2	1	1	1	1	1	2	3	2	1	1	1	1	4	1	2	1	1	2	1	1	1	5	1	1	2	0	1	0	2	1	3	1	2	1	1	1	1
BGC0000244	dinactin, monactin, nonactin, tetranactin, trinactin	Polyketide	2	2	0	0	0	2	0	2	1	3	2	3	2	0	1	1	3	2	3	0	2	2	2	1	0	1	1	0	1	4	0	1	1	4	5	0	1	0	2	4	2	1	2	3	2	0	1
BGC0001656	luminaolide	Polyketide	1	0	1	0	0	0	0	2	0	2	6	1	0	0	0	1	7	2	2	1	1	2	7	1	2	1	0	0	1	2	1	4	0	0	2	0	0	0	1	1	2	1	0	1	4	0	1
BGC0000207	chartreusin	Polyketide	2	0	0	0	1	1	0	4	0	5	5	1	1	0	0	0	4	2	2	0	2	2	2	1	0	0	1	2	0	5	0	1	0	4	3	0	0	0	1	2	0	0	1	3	2	0	0
BGC0001648	lasalocid	Polyketide	1	2	0	0	2	0	0	2	0	1	1	3	1	0	0	1	5	2	5	0	2	4	0	1	0	0	0	1	0	2	0	5	0	6	4	0	0	0	0	4	3	1	3	0	4	0	0
BGC0001904	fluostatin	Polyketide	3	0	0	0	0	2	0	3	1	4	3	0	2	0	0	1	5	2	3	0	1	0	0	0	0	0	0	0	0	2	0	2	1	3	4	0	0	0	1	1	1	1	2	1	0	0	1
BGC0000190	A-74528	Polyketide	3	1	0	1	0	2	0	1	1	2	3	2	0	0	0	0	2	1	2	1	2	1	2	0	0	1	0	2	1	2	0	3	1	3	2	1	1	0	2	2	1	3	1	3	3	0	1
BGC0001772	scytophycin	Polyketide	0	1	0	0	5	3	0	2	0	1	5	0	0	0	0	4	9	0	0	3	0	0	4	0	1	0	0	3	0	2	0	1	1	1	1	1	1	0	2	2	4	1	3	1	1	0	1
BGC0000021	apoptolidin	Polyketide	2	0	0	0	1	1	0	2	0	3	2	0	1	0	0	0	5	1	0	5	2	1	1	0	0	1	0	0	0	3	0	4	0	5	2	0	0	0	2	1	1	1	3	0	4	0	0
BGC0002024	nargenicin	Polyketide	1	0	0	1	1	1	1	2	1	1	4	2	1	0	2	1	4	2	2	1	2	2	1	1	0	1	2	1	0	3	0	2	1	3	3	0	1	0	1	1	2	1	2	1	3	0	1
BGC0000137	rifamycin	Polyketide	0	1	0	0	0	0	0	1	0	2	5	0	2	0	0	2	5	1	0	0	4	3	1	1	0	1	0	0	0	6	0	2	0	4	4	0	0	0	2	0	0	0	3	4	4	0	0
BGC0001662	mediomycin A	Polyketide	0	2	0	0	1	0	0	4	1	1	3	0	2	0	0	1	3	2	0	1	3	2	5	0	0	1	0	0	0	2	0	2	0	6	4	0	1	0	1	0	4	2	3	2	4	0	0
BGC0000118	pactamycin	Polyketide	1	0	0	0	1	0	0	4	0	1	4	2	1	0	0	2	3	2	2	0	3	1	2	0	0	0	1	1	1	2	0	3	0	5	3	0	1	0	1	3	1	1	2	3	3	0	1
BGC0000123	phoslactomycin B	Polyketide	1	0	0	0	1	1	0	1	0	1	7	4	0	0	0	1	2	1	2	1	1	1	3	0	0	0	0	1	0	2	0	3	0	5	7	0	0	0	1	2	0	0	5	0	1	0	1
BGC0000086	lasalocid	Polyketide	1	0	0	0	0	0	0	2	1	1	3	3	0	0	0	0	5	0	5	1	2	6	2	0	0	0	0	0	0	3	0	1	0	10	4	0	0	0	1	2	1	0	1	2	3	0	0
BGC0002333	lucensomycin	Polyketide	1	0	0	0	2	0	0	5	1	2	2	2	0	0	1	2	4	2	2	1	3	1	1	0	0	2	2	0	1	2	2	2	1	4	5	0	0	0	4	1	1	1	6	1	2	0	0
BGC0002504	nocardiopsistin A, nocardiopsistin B, nocardiopsistin C	Polyketide	2	1	0	2	1	1	1	4	1	3	3	2	1	0	0	2	3	2	2	1	2	3	2	2	0	0	1	1	0	2	1	3	1	5	3	0	0	1	3	2	1	1	3	2	3	0	3
BGC0002636	streptophenazine 1, streptophenazine 2	Polyketide	2	1	0	1	1	1	1	2	1	2	3	1	1	0	1	1	1	1	1	1	2	1	2	1	0	1	2	1	1	1	1	3	1	7	5	1	1	1	1	2	3	1	1	1	2	1	1
BGC0001784	streptoseomycin	Polyketide	2	0	0	0	1	1	0	2	0	2	3	0	0	0	0	1	3	0	1	0	1	2	3	0	0	1	0	1	0	2	0	4	0	6	6	0	0	0	0	1	2	0	2	1	4	0	0
BGC0000032	A23187	Polyketide	1	1	0	0	0	1	0	0	0	0	7	1	1	0	0	1	2	1	2	2	2	3	0	1	0	0	0	1	0	4	0	1	0	8	4	0	0	0	1	0	2	1	3	0	1	0	2
BGC0001979	LL-D49194α1 (LLD)	Polyketide	0	1	0	1	1	0	0	3	0	3	2	2	0	0	0	1	4	0	3	1	2	2	5	2	0	0	0	0	0	3	0	3	0	3	6	0	1	1	2	2	3	1	3	0	3	1	1
BGC0001495	actinoallolide A	Polyketide	2	1	0	0	2	1	0	5	1	1	6	2	3	0	1	2	2	3	3	1	4	1	2	0	0	1	0	0	0	2	0	2	0	6	5	0	0	0	1	2	2	1	3	2	3	0	1
BGC0002591	aurachin C, aurachin D, aurachin SS	Polyketide	4	1	0	2	2	3	0	2	2	3	3	2	2	0	2	3	2	2	2	3	2	2	2	2	1	0	2	2	0	3	0	1	1	2	3	1	2	2	3	2	2	2	2	2	2	0	1
BGC0000047	10,11-dihydro-8-deoxy-12,13-deepoxy-12,13-dihydrochalcomycin	Polyketide	2	1	0	1	0	2	0	2	1	3	2	3	1	0	1	1	1	3	1	2	0	2	1	0	0	1	1	1	1	3	1	2	0	4	2	0	0	0	2	5	4	0	3	0	2	2	0
BGC0000060	fostriecin	Polyketide	1	1	0	1	2	1	0	2	1	1	4	2	1	1	1	1	4	1	4	1	1	2	3	1	1	1	1	0	1	1	0	5	1	5	6	0	0	0	2	4	0	1	3	3	2	0	1
BGC0002129	metathramycin, premetathramycin	Polyketide	2	0	0	0	2	1	0	2	0	4	2	3	2	0	0	2	2	1	3	1	3	2	4	1	0	0	1	1	0	2	0	0	1	5	4	0	1	1	3	1	0	1	2	1	2	1	0
BGC0001719	olimycin A, olimycin B	Polyketide	1	0	0	0	1	1	0	2	0	4	3	1	1	0	0	1	4	0	4	0	4	3	0	1	0	0	1	1	0	3	1	0	0	3	10	0	0	0	2	1	0	1	0	2	6	0	1
BGC0001439	antibiotic A2121-1, antibiotic HKI 10311129, cervimycin A, cervimycin C, cervimycin D	Polyketide	1	0	0	3	0	1	0	4	1	4	4	2	0	0	0	0	3	0	0	1	2	3	3	0	0	0	1	2	1	2	1	3	0	0	3	0	1	1	2	0	0	3	2	1	4	1	3
BGC0002028	frigocyclinone	Polyketide	3	1	1	1	3	2	1	2	1	3	2	1	2	0	1	1	5	1	1	1	1	1	1	2	1	1	1	1	1	2	1	2	2	5	2	1	1	1	2	1	2	2	1	1	1	1	2
BGC0002137	mutaxanthene A, mutaxanthene B, mutaxanthene C	Polyketide	1	1	0	0	2	1	0	2	1	1	1	2	3	0	1	3	4	3	1	1	2	2	4	1	1	1	1	1	1	3	1	2	1	4	5	1	1	0	2	2	3	2	1	2	3	1	1
BGC0001700	niphimycins C-E	Polyketide	3	1	0	1	1	0	0	1	1	0	3	2	0	0	0	1	4	0	2	1	0	4	4	0	0	1	0	1	0	4	0	3	0	12	8	0	0	0	0	2	1	3	1	1	4	0	0
BGC0001934	armeniaspirols	Polyketide	1	1	0	0	1	2	0	3	1	1	3	2	1	0	0	2	4	1	2	0	3	3	3	1	0	0	1	2	1	4	0	2	0	5	5	1	0	0	3	3	2	0	2	3	4	1	1
BGC0001523	azalomycin F3a	Polyketide	1	0	0	0	0	2	0	2	0	2	7	1	0	0	0	2	7	1	3	2	0	1	2	1	0	0	0	0	0	5	0	2	0	9	8	0	0	0	1	2	2	0	2	1	3	0	0
BGC0001200	lorneic acid A	Polyketide	1	0	0	0	0	1	0	1	0	1	4	1	0	0	0	0	5	1	2	1	2	4	4	0	0	0	0	1	0	5	1	2	0	7	7	0	0	0	2	1	1	3	1	3	7	0	0
BGC0000080	jerangolid A, jerangolid D	Polyketide	5	1	0	1	1	2	1	2	1	2	3	2	1	0	0	3	4	1	3	1	1	3	3	2	0	1	2	1	1	4	1	2	1	6	3	0	0	1	1	2	2	1	2	1	3	2	2
BGC0000125	pimaricin	Polyketide	2	1	1	1	2	1	1	3	2	2	4	4	1	1	2	4	3	1	2	1	1	2	3	1	1	1	2	1	1	3	1	4	0	4	3	1	0	1	4	5	1	1	3	1	3	1	1
BGC0001666	microansamycin	Polyketide	3	1	0	0	2	0	0	2	1	2	2	3	0	1	1	1	2	2	2	0	2	2	1	1	0	0	1	0	0	2	0	5	0	7	5	1	0	0	3	3	0	0	2	5	4	0	1
BGC0001511	ansamitocin P-3	Polyketide	1	1	1	2	1	1	1	2	1	2	4	2	2	1	1	2	4	1	3	1	2	2	1	1	2	2	1	1	1	2	1	1	1	4	4	1	1	1	1	2	3	1	3	2	3	1	1
BGC0000201	auricin	Polyketide	3	3	1	0	2	1	1	3	0	2	2	2	1	0	0	2	5	2	3	1	1	3	0	0	0	0	1	3	1	2	1	4	0	6	5	0	0	0	3	2	2	1	1	1	2	0	1
BGC0000263	ravidomycin	Polyketide	1	1	0	0	0	1	0	1	0	1	4	3	1	0	1	2	3	2	3	1	2	4	2	1	0	1	1	3	1	2	0	2	0	7	5	0	2	0	2	1	1	1	2	2	3	0	1
BGC0002070	pentangumycin, SEK90	Polyketide	1	1	0	1	1	3	1	4	0	2	4	2	2	0	0	2	3	2	2	1	1	1	1	1	0	1	0	2	0	5	0	2	0	7	4	0	0	1	3	3	1	3	3	4	4	0	2
BGC0001492	abyssomicin M, abyssomicin N, abyssomicin O, abyssomicin P, abyssomicin Q, abyssomicin R, abyssomicin S, abyssomicin T, abyssomicin U, abyssomicin V, abyssomicin W, abyssomicin X	Polyketide	2	1	0	1	1	1	0	3	1	1	1	1	0	0	1	3	2	2	0	2	4	1	2	0	0	2	1	1	0	2	2	1	1	4	5	1	0	0	1	3	1	0	1	1	4	0	1
BGC0000102	mycinamicin II	Polyketide	2	1	1	1	1	1	1	2	1	3	3	2	2	1	0	4	4	1	3	2	2	1	0	1	0	0	2	0	1	5	1	7	1	5	4	0	1	1	2	4	3	1	4	1	2	1	1
BGC0002105	lucensomycin	Polyketide	1	2	0	2	2	1	1	4	0	4	6	4	1	0	1	1	5	1	2	2	3	4	2	1	0	3	1	3	1	1	1	6	0	7	4	0	1	1	2	1	1	3	3	2	4	0	1
BGC0002291	efomycin K, efomycin L	Polyketide	1	1	0	2	2	0	0	7	1	4	7	1	0	0	0	0	5	1	2	1	2	2	2	1	0	0	0	1	0	4	0	1	0	6	5	0	0	1	3	3	0	1	5	3	5	0	1
BGC0002453	ansaseomycin A, ansaseomycin B	Polyketide	2	0	0	1	1	2	1	4	1	4	6	4	0	0	0	0	5	3	1	0	2	2	1	1	0	0	0	2	1	3	0	4	1	7	6	1	2	0	3	2	4	2	2	1	4	1	1
BGC0001597	fluvirucin B2	Polyketide	1	1	0	1	0	0	0	2	0	2	4	1	0	0	0	0	4	3	2	1	3	1	0	0	0	0	0	1	0	6	0	3	0	6	5	0	0	0	5	5	0	2	0	2	5	0	1
BGC0001369	metatricycloene	Polyketide	0	2	0	1	2	2	0	3	1	2	2	3	2	0	0	1	4	5	2	1	3	4	0	2	0	1	1	2	0	2	0	3	1	5	5	0	0	0	3	4	1	1	2	2	5	0	2
BGC0002021	fogacin, fogacin B, fogacin C	Polyketide	0	0	0	2	3	1	0	2	0	2	2	1	2	1	2	2	3	2	2	1	2	2	2	1	1	2	2	2	2	4	1	2	1	12	7	0	0	0	2	2	3	1	2	1	3	0	2
BGC0000142	salinilactam	Polyketide	2	2	0	1	1	0	1	4	0	4	7	3	2	0	3	0	4	0	2	0	2	4	1	0	0	0	0	0	0	2	1	3	1	5	4	0	0	0	2	4	3	2	7	3	5	0	0
BGC0002012	julichrome Q3-3, julichrome Q3-5	Polyketide	0	0	0	0	0	0	0	3	0	0	5	5	1	0	0	3	5	0	7	1	5	7	1	1	0	0	0	0	0	5	0	1	0	8	9	0	0	0	4	3	0	1	2	2	6	0	0
BGC0001543	chejuenolide A, chejuenolide B	Polyketide	1	3	2	2	3	1	1	3	2	2	2	0	2	0	1	3	4	3	3	0	2	3	2	2	0	0	3	2	1	4	1	5	2	4	2	1	1	1	2	2	3	1	3	0	2	1	2
BGC0001500	allocyclinone	Polyketide	3	1	0	1	0	2	0	3	1	5	4	2	3	0	0	1	3	1	2	1	3	6	2	2	1	1	2	2	1	4	0	5	1	5	3	0	1	0	4	3	3	3	4	5	3	0	1
BGC0000164	tetronomycin	Polyketide	3	0	0	0	0	1	0	2	2	1	7	2	0	0	0	1	4	3	3	3	2	2	7	0	0	0	0	0	0	5	1	5	0	5	9	0	0	0	2	3	4	2	2	3	4	0	0
BGC0001580	ebelactone	Polyketide	1	1	0	1	0	0	0	3	0	2	4	4	0	0	0	1	3	1	2	2	3	2	1	1	0	0	0	0	0	7	0	2	0	8	8	0	0	1	2	2	2	0	2	3	4	0	0
BGC0001452	sipanmycin	Polyketide	2	0	0	0	0	2	0	3	1	3	5	3	0	0	0	1	7	0	4	1	2	2	5	1	0	1	0	2	0	3	0	4	0	6	12	0	0	0	2	2	3	1	2	1	5	1	0
BGC0000040	concanamycin A	Polyketide	2	1	0	0	2	1	0	1	0	2	10	4	0	0	0	3	6	2	2	2	1	4	3	2	0	0	0	0	0	4	0	5	0	6	6	0	0	0	2	4	4	2	2	3	10	0	0
BGC0000202	azicemicin B	Polyketide	3	1	0	1	0	2	1	2	1	5	5	2	0	0	0	1	5	1	0	1	2	3	3	1	0	1	0	3	1	4	0	3	0	5	5	1	1	0	1	3	1	1	3	0	4	0	1
BGC0001770	sceliphrolactam	Polyketide	3	1	1	1	1	0	1	3	1	3	6	2	2	0	0	0	5	3	2	2	2	5	1	1	0	1	1	3	2	5	0	4	1	5	7	1	1	1	2	3	1	2	3	3	5	1	1
BGC0000054	erythromycin	Polyketide	2	1	1	1	3	1	0	3	0	2	4	3	3	0	2	1	6	3	3	2	3	3	2	1	0	2	1	1	1	2	1	5	1	5	3	1	1	1	3	3	3	2	3	3	2	1	1
BGC0002376	bombyxamycin A, bombyxamycin B	Polyketide	4	1	0	0	0	3	1	1	1	3	5	4	2	0	1	3	5	1	1	0	2	5	3	0	1	0	1	3	1	1	1	4	0	5	4	0	0	0	1	2	0	1	3	3	4	0	1
BGC0002124	SF2487	Polyketide	2	0	0	0	1	2	0	3	1	3	5	4	2	0	0	5	5	1	4	3	2	3	2	2	1	0	0	1	0	6	0	5	0	7	11	0	1	0	2	1	2	0	5	3	2	0	0
BGC0001558	cosmomycin C	Polyketide	1	1	0	1	3	1	0	3	1	6	4	5	0	1	0	0	3	1	3	2	3	4	1	0	0	1	2	2	0	7	1	3	1	8	6	1	0	0	4	3	1	0	3	2	4	1	2
BGC0001584	C-1027	Polyketide	1	1	0	1	2	0	0	2	2	3	5	4	0	0	0	0	8	1	1	1	0	3	1	0	0	0	0	1	1	3	0	2	0	14	2	0	0	1	3	2	2	0	3	4	4	1	1
BGC0000042	cremimycin	Polyketide	0	1	0	0	2	1	0	3	1	0	5	2	1	0	1	1	6	3	4	0	3	1	0	1	0	0	0	0	0	3	0	3	0	9	7	0	0	0	2	3	2	2	6	2	6	0	0
BGC0000105	nanchangmycin	Polyketide	3	1	0	0	2	2	0	4	2	4	2	3	2	0	0	1	5	1	5	1	1	1	4	0	0	0	0	1	1	5	0	2	2	9	9	1	0	1	1	4	0	0	1	2	4	0	2
BGC0002526	K-41A	Polyketide	1	1	0	1	3	0	0	3	2	2	5	2	0	0	1	1	5	3	2	4	2	2	3	1	0	1	2	2	0	5	1	6	0	4	6	0	0	0	2	2	3	0	3	3	1	1	1
BGC0001199	akaeolide	Polyketide	3	1	1	1	1	2	0	5	0	5	6	1	1	0	1	0	4	2	2	4	2	2	3	1	0	0	1	1	1	6	0	2	1	7	8	0	1	0	3	4	0	1	3	2	4	1	1
BGC0002517	niizalactam C, tripartilactam	Polyketide	1	1	0	1	1	2	1	3	1	3	3	3	2	1	0	4	6	2	2	1	3	3	2	2	2	1	1	1	0	5	1	5	1	6	8	1	1	1	1	4	2	1	3	1	3	0	1
BGC0001204	versipelostatin	Polyketide	3	0	0	1	2	1	0	6	1	3	3	4	1	0	1	1	5	3	2	1	2	4	2	1	1	2	0	2	0	2	0	5	0	6	5	0	0	0	1	3	3	2	2	4	5	0	0
BGC0000075	hygrocin A, hygrocin B	Polyketide	0	0	0	0	1	0	0	3	0	4	4	2	1	0	0	1	5	1	3	2	0	2	2	0	0	0	0	1	0	6	0	5	0	10	8	0	0	0	2	3	1	4	3	4	5	0	0
BGC0002587	ossamycin	Polyketide	2	1	1	1	1	2	0	5	1	4	5	3	2	0	1	1	4	1	2	1	1	5	1	3	0	1	1	2	1	4	1	2	1	8	7	1	1	1	3	1	2	4	4	1	2	1	1
BGC0002540	tetramycin B	Polyketide	3	1	0	1	1	1	0	3	2	3	5	4	2	1	2	2	4	2	3	2	5	3	3	1	1	4	3	1	1	4	1	3	2	6	8	1	1	1	2	3	1	3	3	4	6	1	2
BGC0000053	elaiophylin	Polyketide	2	0	0	1	1	2	0	5	1	3	5	4	1	0	1	0	9	2	3	0	1	2	3	0	0	1	1	2	0	5	0	2	2	10	9	0	0	1	2	4	1	2	2	5	7	0	1
BGC0000216	dactylocycline A	Polyketide	1	1	0	2	2	1	0	4	1	8	4	3	0	0	1	0	4	1	2	0	1	3	1	0	0	0	0	3	1	5	0	3	0	8	7	0	1	1	5	1	2	1	1	2	6	0	1
BGC0000106	naphthomycin A	Polyketide	2	1	0	0	2	0	0	3	0	4	3	2	0	0	0	3	7	1	2	1	4	3	0	1	0	2	0	3	0	5	1	2	0	9	8	0	1	0	1	1	2	2	3	3	8	0	0
BGC0001964	alkylpyrone-393, alkylpyrone-407	Polyketide	1	1	1	1	1	3	1	4	1	4	0	1	0	0	0	2	5	0	3	1	3	3	2	8	0	1	0	1	1	2	1	4	1	15	7	1	1	1	1	2	1	1	2	5	2	2	1
BGC0002461	aureonuclemycin	Polyketide	1	2	1	1	1	1	0	5	1	8	6	3	0	0	1	0	5	0	2	2	6	5	2	2	0	0	2	3	2	2	1	4	1	6	4	0	0	0	4	2	4	4	3	1	2	0	1
BGC0001709	nystatin	Polyketide	4	2	1	1	2	1	1	6	0	7	3	4	0	0	0	2	5	2	2	1	4	3	1	2	0	0	1	2	0	7	1	4	1	7	5	0	1	1	3	2	3	3	4	1	5	1	2
BGC0002478	ochromycinone, rubiginone A2, rubiginone B2, rubiginone J, rubiginone K, rubiginone L, rubiginone M, rubiginone N	Polyketide	3	2	1	1	1	2	1	5	2	5	4	4	2	1	1	1	5	2	4	2	3	3	2	3	1	1	2	3	1	4	1	5	2	5	4	1	1	1	3	3	3	1	5	2	4	1	2
BGC0001384	saprolmycin E	Polyketide	2	3	1	2	0	1	0	4	2	6	4	2	1	0	1	3	4	1	1	2	1	4	3	1	0	0	1	3	2	3	1	2	1	3	5	1	1	0	4	2	2	2	1	4	4	1	1
BGC0001769	saquayamycin A	Polyketide	1	2	2	2	0	2	0	4	1	5	4	4	3	0	0	2	3	2	3	2	3	4	2	1	0	0	1	1	0	5	0	5	4	6	5	2	1	1	3	2	0	2	5	3	6	1	1
BGC0000079	X-14547	Polyketide	1	3	0	1	2	1	0	2	0	4	6	1	1	0	1	0	5	2	3	3	2	4	2	2	0	0	0	4	1	6	0	4	0	8	7	0	1	0	2	3	3	3	4	4	8	0	1
BGC0001931	carrimycin	Polyketide	2	1	0	1	3	2	1	5	0	3	6	2	3	1	1	2	5	2	3	2	3	4	1	1	0	1	1	0	1	5	2	5	2	6	7	1	0	1	6	2	3	3	3	2	5	1	0
BGC0000100	monensin	Polyketide	3	1	1	1	1	1	1	1	4	3	3	3	1	1	1	1	3	3	1	3	3	2	3	1	1	1	1	3	1	2	1	2	1	9	10	1	2	1	2	2	4	2	5	6	1	2	2
BGC0001675	murayaquinone	Polyketide	2	1	0	1	2	0	0	3	0	6	7	2	1	0	0	3	7	0	1	0	2	4	3	1	0	0	1	0	0	2	0	4	1	9	9	0	0	0	4	3	3	0	2	2	1	0	2
BGC0000256	pradimicin-A	Polyketide	3	2	0	1	1	2	0	6	2	7	3	3	0	0	1	0	6	1	0	0	1	6	3	1	0	1	0	2	2	3	1	3	2	7	4	0	0	0	5	3	5	3	5	3	6	1	2
BGC0002671	kendomycin B	Polyketide	2	1	1	1	1	1	1	1	3	3	8	2	2	0	1	2	6	2	3	2	2	3	4	1	1	1	1	2	1	5	1	2	1	8	7	1	1	1	3	4	2	1	2	4	4	1	1
BGC0001694	abyssomicin, neoabyssomicin	Polyketide	2	1	0	1	3	2	0	7	0	5	4	3	3	0	1	4	5	3	3	0	3	6	2	2	0	0	2	3	1	6	1	4	1	6	10	1	1	0	4	2	2	0	5	1	3	0	1
BGC0001183	lobophorin A	Polyketide	4	1	0	0	2	1	0	5	1	6	2	1	0	0	0	3	7	0	3	0	4	2	8	0	0	0	0	0	0	1	0	6	1	4	24	0	1	0	3	3	4	3	4	4	2	0	1
BGC0002558	scopranone A, scopranone B, scopranone C	Polyketide	1	1	0	0	2	1	0	3	0	2	8	4	2	0	0	1	7	2	1	1	5	3	2	0	0	0	2	0	1	5	0	2	1	9	9	0	1	1	3	2	2	2	2	3	5	0	1
BGC0001447	primycin	Polyketide	3	0	0	1	2	1	0	2	0	3	4	4	1	0	1	3	4	0	3	0	2	0	2	0	0	0	0	0	1	25	0	4	0	10	20	0	0	0	1	1	4	1	2	1	5	0	0
BGC0002143	griseusin	Polyketide	1	2	0	3	4	2	0	3	1	3	6	5	1	1	0	1	3	2	3	1	3	5	3	1	0	1	1	2	2	4	2	2	2	10	8	0	1	0	3	3	4	2	4	2	5	1	2
BGC0001596	fluostatins M-Q	Polyketide	3	2	0	1	0	0	0	1	1	2	6	4	0	0	1	3	9	3	2	2	3	4	3	1	0	1	1	1	1	5	0	4	1	7	7	1	0	0	1	1	1	2	4	5	5	0	2
BGC0002431	maduramicin	Polyketide	3	1	0	0	0	2	0	6	0	4	6	6	3	0	2	2	6	3	5	2	3	2	5	1	0	2	2	3	1	2	1	3	0	9	4	0	0	0	4	2	3	1	3	1	3	0	2
BGC0001409	dutomycin	Polyketide	4	3	1	1	2	4	1	4	1	4	5	3	3	0	1	1	5	1	1	2	2	3	2	2	0	1	1	2	0	3	1	4	2	8	6	0	0	0	5	5	3	3	3	1	4	0	1
BGC0001283	arsono-polyketide	Polyketide	2	0	0	0	1	3	2	4	1	1	6	5	3	0	1	1	8	2	3	2	5	4	2	2	0	1	2	1	1	6	0	5	0	11	11	0	1	0	5	3	4	3	4	2	4	0	1
BGC0000111	neocarzilin A, neocarzilin B	Polyketide	3	1	1	2	3	1	1	5	1	2	6	5	3	0	3	4	7	3	4	4	5	4	3	4	0	0	2	3	2	4	1	6	1	5	6	1	2	2	2	3	2	2	3	5	4	1	3
BGC0001491	67-121C	Polyketide	5	1	0	0	2	1	0	6	0	5	6	4	1	0	0	5	8	2	4	1	2	2	4	2	0	1	1	2	1	5	1	6	1	12	7	0	0	1	3	4	4	2	3	3	6	1	2
BGC0002315	accramycin A	Polyketide	1	1	1	1	2	0	0	4	2	6	5	5	3	0	0	2	8	2	4	2	5	4	4	1	1	0	2	4	2	4	2	8	1	7	7	1	1	2	3	5	2	4	4	6	4	2	3
BGC0000035	chalcomycin A	Polyketide	2	2	0	1	2	2	1	6	2	6	3	2	0	0	1	2	6	3	2	0	1	6	4	1	1	0	0	1	1	3	0	4	2	7	7	1	1	1	3	4	4	3	3	4	6	2	0
BGC0002358	cyclofaulknamycin	Polyketide	1	0	0	0	0	0	0	4	0	6	4	6	2	0	0	3	8	3	4	2	2	6	2	1	0	0	0	2	1	7	0	2	1	10	12	0	0	0	3	2	2	1	5	3	5	0	2
BGC0002011	ansacarbamitocin A	Polyketide	4	1	1	1	2	2	1	4	1	6	7	3	1	0	0	2	10	1	1	1	2	2	3	2	0	0	1	1	2	5	1	7	1	6	8	1	1	1	5	2	2	1	3	1	4	1	2
BGC0002142	gargantulide B, gargantulide C	Polyketide	2	0	0	1	1	1	0	2	0	6	11	2	0	0	0	1	8	0	2	0	1	3	4	0	1	0	1	1	1	4	0	6	1	16	12	0	1	0	4	0	4	0	5	4	6	0	1
BGC0002338	sorangipyranone	Polyketide	1	3	0	2	1	3	0	5	1	5	3	3	1	0	0	1	4	5	2	4	4	1	1	2	0	3	1	2	3	5	2	6	2	6	3	1	1	0	3	6	3	2	7	1	8	1	4
BGC0002098	ECO-0501	Polyketide	3	1	0	0	4	1	0	2	0	7	7	5	1	0	0	0	10	2	3	3	3	4	0	1	0	1	1	4	0	6	1	6	0	8	8	0	1	0	1	6	2	1	4	5	9	0	2
BGC0002349	epemicin A, epemicin B	Polyketide	2	2	1	1	2	1	0	4	2	6	7	6	1	0	0	0	8	3	6	5	3	3	4	1	0	0	1	1	1	6	1	2	1	8	9	0	1	0	2	3	4	2	4	2	6	2	1
BGC0000096	midecamycin	Polyketide	4	0	2	2	2	2	1	6	2	4	5	5	2	0	2	3	8	2	5	3	2	4	6	2	1	3	1	2	1	3	1	7	0	8	7	1	1	1	4	4	3	2	5	2	5	1	1
BGC0001773	selvamicin	Polyketide	1	3	1	1	2	2	0	7	2	4	5	4	1	0	1	2	6	3	2	3	4	4	3	2	0	2	3	5	1	3	1	6	2	7	7	0	1	0	6	5	3	3	4	2	5	1	2
BGC0000108	natamycin	Polyketide	4	1	0	1	3	1	0	5	1	6	7	7	1	2	1	2	4	4	5	3	5	6	2	2	1	2	2	3	1	7	1	4	0	9	8	2	0	2	5	5	4	2	4	5	7	1	3
BGC0001877	cyphomycin	Polyketide	2	1	0	0	1	2	0	6	0	4	6	4	1	0	0	6	8	0	4	0	1	5	6	1	0	1	0	2	0	6	0	6	1	9	6	0	1	0	0	7	3	1	2	4	7	0	1
BGC0000014	ambruticin	Polyketide	3	3	0	1	2	1	1	6	0	5	6	3	1	0	1	3	7	1	8	3	2	3	7	4	1	2	2	2	2	5	0	5	1	5	4	0	1	1	4	5	2	3	7	1	5	3	1
BGC0000141	rubradirin	Polyketide	4	1	0	0	6	1	0	6	2	5	5	4	0	0	1	1	6	1	5	0	4	4	3	0	0	0	0	2	2	4	1	5	0	7	12	0	0	0	3	2	2	2	4	22	5	1	1
BGC0000133	quartromicin A1	Polyketide	4	2	0	3	1	1	0	5	1	6	9	4	1	0	1	1	8	3	5	1	2	5	3	3	0	0	0	3	1	6	0	5	0	8	6	0	0	0	4	5	2	1	4	5	9	0	1
BGC0002656	chlororyzanthrone A, chlororyzanthrone B, oryzanaphthopyran A, oryzanaphthopyran B, oryzanaphthopyran C, oryzanthrone A, oryzanthrone B	Polyketide	2	2	1	2	0	2	0	7	1	10	7	4	2	1	1	1	4	2	4	1	4	5	4	2	1	1	2	2	3	5	2	3	1	7	6	1	0	1	8	4	3	3	3	6	6	2	3
BGC0000209	chlortetracycline	Polyketide	1	3	1	1	1	2	1	4	1	5	6	3	1	0	2	2	5	4	3	2	3	5	3	2	1	0	1	4	1	6	1	6	3	8	8	1	0	1	5	5	5	2	2	5	8	0	2
BGC0000130	pyrrolomycin A, pyrrolomycin B, pyrrolomycin C, pyrrolomycin D	Polyketide	2	3	1	1	1	2	0	4	1	4	5	6	3	0	1	1	14	2	3	2	5	3	4	0	0	0	2	1	2	6	2	2	1	10	10	2	1	0	5	4	2	3	8	4	6	0	2
BGC0002033	spiramycin	Polyketide	3	3	0	1	1	1	0	5	0	5	6	4	2	1	1	5	9	3	3	5	3	5	4	1	1	1	2	1	0	7	1	6	0	8	9	0	0	1	6	2	3	5	2	5	5	1	2
BGC0002374	pulvomycin B, pulvomycin C, pulvomycin D	Polyketide	4	1	0	0	1	1	0	7	0	5	7	9	2	0	0	1	11	1	4	2	4	4	8	2	4	0	1	3	1	6	1	7	0	11	11	0	1	0	3	3	1	3	7	5	8	0	2
BGC0000020	ansamitocin P-3, maytansine	Polyketide	4	3	1	2	5	3	1	4	2	3	6	6	4	1	2	2	10	2	4	2	6	6	4	2	1	2	2	3	2	6	2	4	2	9	7	2	2	1	4	1	4	2	4	3	3	1	2
BGC0001503	amycolamycin A, amycolamycin B	Polyketide	4	1	0	1	0	2	0	7	0	7	7	5	2	0	1	1	8	3	7	3	4	3	2	2	0	1	1	1	1	7	0	4	0	14	9	1	0	0	2	6	1	1	5	5	8	0	1
BGC0001060	dynemicin A	Polyketide	1	2	1	1	5	2	0	5	3	7	7	6	3	0	1	1	7	1	5	1	3	5	1	1	0	1	2	2	1	2	1	6	0	14	12	1	2	1	5	6	3	2	4	7	9	0	2
BGC0001812	tylactone	Polyketide	3	1	0	2	4	1	1	4	1	7	7	5	4	0	3	4	7	3	6	2	4	6	4	3	0	2	2	4	2	8	2	5	3	9	5	1	1	1	7	7	4	2	3	5	8	1	1
BGC0000236	kinamycin	Polyketide	3	2	0	2	3	2	1	4	1	8	5	5	3	0	3	1	9	2	7	2	4	7	3	2	1	0	2	4	1	7	0	2	1	9	10	0	3	0	5	5	2	2	3	3	8	2	2
BGC0001619	ibomycin	Polyketide	6	2	2	1	2	3	1	8	1	3	7	3	1	0	2	5	11	5	4	3	3	6	7	2	0	1	2	3	0	8	1	7	1	9	8	1	2	1	4	4	4	4	5	4	5	1	3
BGC0000078	incednine	Polyketide	3	1	0	0	1	4	0	6	2	2	5	7	0	0	0	3	6	1	2	5	2	3	5	1	0	4	0	0	0	4	0	10	0	9	14	0	0	1	7	7	6	2	6	5	2	0	2
BGC0000270	simocyclinone D8	Polyketide	3	1	0	1	0	1	0	6	1	8	8	6	3	0	1	3	10	1	7	1	6	8	2	3	0	0	1	2	0	9	1	4	1	11	9	0	0	1	4	5	1	3	8	4	9	0	2
BGC0000245	medermycin	Polyketide	4	3	1	1	3	1	1	7	0	7	8	6	4	0	1	4	10	3	8	4	5	7	5	3	1	0	4	3	2	5	1	7	2	8	10	0	3	1	4	5	5	2	5	4	7	2	3
BGC0000084	laidlomycin	Polyketide	5	2	1	3	2	2	1	5	2	5	6	5	4	1	3	3	8	4	9	3	5	5	3	2	1	1	4	3	2	9	2	8	1	9	9	2	2	2	4	3	5	4	4	5	7	2	3
BGC0000085	lankamycin	Polyketide	4	3	1	2	5	3	1	5	3	5	10	6	3	1	2	3	6	4	4	3	5	4	3	2	1	1	3	6	2	5	2	6	2	11	6	1	3	1	7	5	6	2	5	3	7	2	3
BGC0000238	lactonamycin	Polyketide	5	3	1	3	3	3	1	5	2	4	8	5	3	0	2	3	9	3	3	2	4	7	3	4	1	1	3	3	2	4	1	10	2	8	8	3	2	1	10	4	1	3	8	4	7	2	4
BGC0000116	nystatin-like Pseudonocardia polyene	Polyketide	1	5	0	0	5	2	1	6	2	6	10	6	2	1	1	5	8	5	5	4	7	4	7	4	1	2	3	4	0	9	2	7	2	9	7	0	0	1	5	6	3	4	7	6	7	3	3
BGC0001785	streptovaricin	Polyketide	4	3	0	1	3	3	1	6	3	6	9	9	4	0	2	5	12	3	6	4	4	4	6	2	0	3	1	2	1	6	1	8	1	14	10	2	1	1	5	5	3	6	5	5	9	1	1
BGC0000052	ECO-02301	Polyketide	5	1	1	0	1	2	0	7	1	7	10	6	2	0	0	2	15	5	7	1	6	7	3	2	0	2	2	1	1	7	0	5	1	12	15	0	2	0	4	9	2	1	7	2	10	0	3
BGC0001590	formicamycins A-M	Polyketide	2	6	1	2	2	3	1	6	1	7	10	6	4	1	1	2	16	4	4	1	4	1	1	3	1	1	3	2	1	8	2	5	1	16	10	2	1	1	9	3	3	2	3	5	8	2	2
BGC0001693	nenestatin	Polyketide	1	1	0	1	2	1	2	9	1	7	9	5	1	0	2	3	11	4	8	2	7	6	5	3	1	1	2	2	1	7	1	2	0	15	10	0	1	1	5	5	6	3	6	9	6	0	1
BGC0000279	xantholipin	Polyketide	3	2	1	2	2	4	1	8	3	6	10	4	4	0	2	3	9	3	3	3	6	3	5	4	0	1	3	3	3	5	2	5	3	9	8	2	2	1	5	6	4	3	4	3	10	2	3
BGC0002452	leucomycin	Polyketide	5	2	0	0	4	3	1	8	1	5	7	6	4	0	0	2	8	2	4	3	5	2	4	3	1	1	2	4	3	7	2	6	3	12	8	0	3	3	7	5	4	2	5	6	6	1	3
BGC0000135	reveromycin A	Polyketide	4	2	0	1	3	1	0	6	1	9	11	5	1	0	1	2	8	0	4	2	5	5	2	1	0	1	1	3	3	9	2	8	1	11	12	0	0	1	5	6	4	2	6	6	6	1	2
BGC0000162	tetrocarcin A	Polyketide	3	2	0	1	3	2	2	7	4	3	7	5	3	1	4	2	12	4	3	2	4	5	6	1	1	2	4	2	2	6	1	5	2	14	14	1	1	1	4	10	2	4	4	5	8	1	2
BGC0002009	kanglemycin A, kanglemycin V1, kanglemycin V2	Polyketide	4	4	0	2	3	2	0	9	3	8	7	5	4	0	1	5	11	4	7	2	8	4	6	3	3	2	2	2	4	7	1	7	2	11	11	1	2	0	4	7	4	3	6	7	8	1	3
BGC0000838	flexirubin	Polyketide	3	2	1	1	2	2	0	10	1	2	5	1	2	1	1	5	13	1	4	2	2	1	8	5	1	2	1	2	4	4	0	7	6	2	3	1	3	3	1	2	3	1	1	1	4	2	4
BGC0000002	aculeximycin	Polyketide	8	3	0	1	4	3	0	6	4	7	9	3	2	0	2	3	11	3	4	1	4	5	8	2	0	2	2	5	1	9	0	12	2	14	12	2	2	1	4	8	7	3	9	5	9	2	5
BGC0000087	lasalocid	Polyketide	6	3	2	2	6	3	3	8	1	5	8	5	2	2	1	3	11	1	6	3	4	6	3	4	1	0	1	3	2	8	2	4	2	17	14	1	3	1	4	5	6	2	7	9	14	3	3
BGC0002455	lagriene	Polyketide	6	2	0	0	3	1	0	6	2	5	8	6	4	1	0	3	8	2	6	5	3	0	5	7	2	2	2	4	1	12	1	7	2	9	13	0	1	1	3	6	8	11	9	1	6	1	2
BGC0000082	kijanimicin	Polyketide	7	4	1	2	4	3	2	7	3	7	10	4	5	1	2	3	9	4	7	2	6	5	6	2	1	3	1	4	4	6	2	5	2	11	11	1	1	2	7	7	9	3	7	6	11	1	2
BGC0001944	funisamine	Polyketide	4	1	0	1	5	4	0	9	1	8	7	5	0	0	1	1	12	1	9	4	5	6	6	1	1	1	0	2	0	8	0	7	0	15	12	0	1	1	5	14	3	2	6	13	24	0	2
BGC0000163	tetronasin	Polyketide	2	3	0	2	3	1	0	8	1	8	8	12	4	0	3	5	11	7	7	2	7	10	3	1	2	1	1	5	1	10	0	6	1	18	17	1	1	0	6	10	4	3	6	9	14	0	2
BGC0001288	maklamicin	Polyketide	5	3	0	2	2	2	2	8	1	9	8	8	3	1	1	5	16	4	8	3	8	6	4	4	1	2	1	3	1	9	2	8	0	18	12	1	3	2	10	15	5	2	5	7	16	1	1
BGC0001281	ustilagic acid	Polyketide	5	2	0	0	1	1	2	10	1	9	4	3	3	1	1	6	19	4	5	3	3	4	9	1	1	0	2	6	2	4	0	20	1	3	5	2	1	3	4	8	6	4	7	5	12	2	2
BGC0000033	calicheamicin	Polyketide	3	3	1	1	2	4	2	7	2	7	16	4	1	0	3	4	14	3	8	2	9	8	5	7	2	2	2	1	2	9	2	5	1	21	17	1	1	1	11	6	3	5	7	14	13	1	2
BGC0000203	BE-7585A	Polyketide	5	2	2	2	5	2	2	10	2	9	12	10	7	2	2	4	8	6	8	4	11	8	9	5	2	4	2	4	2	10	3	7	2	18	14	2	4	3	9	11	5	5	7	5	11	3	3
BGC0001303	lobosamide A, lobosamide B, lobosamide C	Polyketide	4	3	1	3	3	1	0	6	1	11	36	8	3	0	1	4	11	4	7	4	7	6	4	5	0	1	3	6	3	14	2	8	4	16	16	1	2	1	6	13	3	5	6	8	13	0	5
BGC0002520	quinolidomicin A	Polyketide	2	1	0	1	3	2	1	5	1	7	29	8	1	2	3	7	21	4	8	3	7	13	11	9	0	1	0	1	0	15	4	12	0	17	18	1	0	1	2	10	6	3	22	10	13	1	0
BGC0002362	loseolamycin A1, loseolamycin A2	Polyketide	4	4	1	2	7	2	1	9	2	7	14	9	7	1	3	5	15	7	10	3	10	9	8	7	2	4	3	7	2	14	3	6	1	16	16	2	2	2	8	10	5	6	9	14	16	1	4
BGC0001381	brasilinolide A, brasilinolide B, brasilinolide C	Polyketide	7	2	1	2	4	3	1	7	2	7	12	10	5	2	2	6	11	6	5	3	10	5	11	1	1	2	5	5	3	7	2	11	2	13	13	3	2	1	6	10	8	6	10	7	8	1	3
BGC0001759	rifamorpholine A, rifamorpholine B, rifamorpholine C, rifamorpholine D, rifamorpholine E	Polyketide	6	4	2	2	4	4	3	7	2	9	13	8	5	3	4	3	10	7	10	5	10	6	8	4	2	3	4	8	3	9	3	3	3	17	10	3	3	3	5	8	6	4	7	10	16	3	4
BGC0000136	rifamycin	Polyketide	8	5	2	3	7	5	2	9	3	7	12	9	7	3	2	6	18	6	10	8	12	7	11	6	2	2	5	5	2	9	2	7	2	13	17	2	3	3	8	9	5	5	4	9	15	3	3
BGC0001522	auroramycin	Polyketide	6	4	1	2	4	3	3	12	3	9	17	12	4	0	3	3	21	2	11	6	9	18	10	4	1	1	3	4	3	16	4	10	5	29	33	2	3	3	10	5	5	3	8	11	18	1	4
BGC0000093	meilingmycin	Polyketide	5	2	0	3	5	4	1	15	3	14	18	10	6	0	2	4	23	6	14	5	11	12	10	4	1	4	4	5	1	20	0	10	3	30	26	0	1	1	15	12	10	7	13	9	22	1	5
BGC0000268	Sch-47554, Sch-47555	Polyketide	6	5	2	4	7	8	4	15	6	17	19	15	12	0	4	7	16	9	15	10	14	13	9	7	2	2	6	8	8	15	4	11	4	22	18	1	4	4	15	13	10	7	11	12	17	3	11
BGC0000598	polytheonamide A, polytheonamide B	Proteusin	0	0	0	0	0	0	0	0	0	0	1	0	0	0	0	2	1	0	0	0	0	0	1	0	0	0	0	1	0	0	0	3	0	0	1	0	0	0	0	0	0	0	0	0	1	0	0
BGC0000597	SWA-2138	Proteusin	0	0	0	0	0	0	0	1	0	0	2	0	0	0	0	0	2	1	0	0	1	3	0	0	0	0	1	0	0	0	0	1	0	3	0	0	0	0	1	1	1	0	0	1	4	0	0
BGC0000580	xanthomonin I, xanthomonin II	RiPP	0	0	0	0	0	0	0	0	0	0	0	0	0	0	0	0	0	0	0	0	0	0	0	0	0	0	0	0	0	0	0	0	0	0	0	0	0	0	0	0	0	0	0	0	0	0	0
BGC0001781	sphaericin	RiPP	0	0	0	0	0	0	0	0	0	0	0	0	0	0	0	0	0	0	0	0	0	0	0	0	0	0	0	0	0	0	0	0	0	0	0	0	0	0	0	0	0	0	0	0	0	0	0
BGC0001222	acidocin B	RiPP	0	0	0	0	0	0	0	0	0	0	0	0	0	0	0	1	0	0	0	0	0	0	0	0	0	0	0	0	0	0	0	0	0	0	0	0	0	0	0	0	0	0	0	0	0	0	0
BGC0002576	mechercharmycin	RiPP	0	0	0	0	0	0	0	0	0	0	0	0	0	0	0	1	0	0	0	0	0	0	0	0	0	0	0	0	0	0	0	0	0	0	0	0	0	0	0	0	0	0	0	0	0	0	0
BGC0002151	alboverticillin	RiPP	0	0	0	0	0	0	0	0	0	0	0	0	0	0	0	0	0	0	0	0	0	0	0	0	0	0	0	0	0	0	0	0	0	0	0	0	0	0	1	0	0	0	0	0	0	0	0
BGC0002665	3-thiaglutamate	RiPP	0	0	0	0	0	0	0	0	0	0	0	0	0	0	0	0	0	0	0	0	0	0	0	0	0	0	0	0	0	0	0	0	0	1	0	0	0	0	0	0	0	0	0	0	0	0	0
BGC0002659	TvgA-RiPP	RiPP	0	0	0	0	0	0	0	0	0	0	0	0	0	0	0	0	0	0	0	0	0	0	0	0	0	0	0	0	0	0	0	0	0	1	0	0	0	0	0	0	0	0	0	0	0	0	0
BGC0001539	cattlecin	RiPP	0	0	0	0	0	0	0	0	0	0	0	0	0	0	0	0	0	0	0	0	0	0	0	0	0	0	0	0	0	0	0	0	0	0	0	0	0	0	0	0	0	0	0	0	0	0	0
BGC0002319	salinipeptin A, salinipeptin B, salinipeptin C, salinipeptin D	RiPP	0	0	0	0	0	0	0	0	0	0	0	0	0	0	0	0	0	0	0	0	0	0	0	0	0	0	0	0	0	0	0	0	0	1	0	0	0	0	0	0	0	0	0	0	0	0	0
BGC0000623	plantaricin W α, plantaricin W β	RiPP	0	0	0	0	0	0	0	0	0	0	0	0	0	0	0	0	0	0	0	0	0	0	0	0	0	0	0	0	0	0	0	1	0	0	0	0	0	0	0	0	0	0	0	0	0	0	0
BGC0002380	microviridin 1777	RiPP	0	0	0	0	0	0	0	0	0	0	0	0	0	0	0	0	0	0	0	0	0	0	0	0	0	0	0	0	0	0	0	1	0	0	0	0	0	0	0	0	0	0	0	0	0	0	0
BGC0002631	myxarylin	RiPP	0	0	0	0	0	0	0	0	0	0	0	0	0	0	0	0	0	0	0	0	0	0	0	0	0	0	0	0	0	0	0	0	0	0	0	0	0	0	0	0	0	0	0	0	0	0	0
BGC0002325	mycetohabin-16	RiPP	0	0	0	0	0	0	0	0	0	0	0	0	0	0	0	1	0	0	0	0	0	0	0	0	0	0	0	0	0	0	0	0	0	0	0	0	0	0	0	0	1	0	0	0	0	0	0
BGC0001506	anantin B1, anantin B2	RiPP	0	0	0	0	0	0	0	0	0	0	0	0	0	0	0	0	1	0	1	0	0	0	0	0	0	0	0	0	0	0	0	0	0	1	0	0	0	0	0	0	0	0	0	0	0	1	0
BGC0001551	citrulassin E	RiPP	0	0	0	0	0	0	0	0	0	0	0	0	0	0	0	0	0	0	0	0	0	0	0	0	0	0	0	0	0	0	0	0	0	2	1	0	0	0	0	0	0	0	0	0	0	0	0
BGC0002312	ubonodin	RiPP	0	0	0	0	0	0	0	0	0	0	0	0	0	0	0	0	0	0	0	0	0	0	1	0	0	0	0	0	0	0	0	0	0	0	1	0	0	0	0	0	0	0	0	0	0	0	0
BGC0002289	LP2	RiPP	0	0	0	0	0	0	0	0	0	0	1	0	0	0	0	0	0	0	0	0	0	0	1	0	0	0	0	0	0	0	0	0	0	0	0	0	0	0	0	0	0	0	0	0	0	0	0
BGC0001306	asperipin 2a	RiPP	0	0	0	0	0	0	0	0	0	0	0	0	0	0	0	0	0	0	0	0	0	0	0	0	0	0	0	0	0	0	0	0	0	0	0	0	0	0	0	0	0	0	0	0	0	0	0
BGC0002306	freyrasin	RiPP	0	0	0	0	0	0	0	0	0	0	0	0	0	0	0	0	0	0	0	0	0	0	0	0	0	0	0	0	0	0	0	0	0	0	0	0	0	0	0	0	0	0	0	0	0	0	0
BGC0002337	class IV lanthipeptide, SflA	RiPP	0	0	0	0	0	0	0	0	0	0	0	0	0	0	0	0	0	0	0	0	0	0	1	0	0	0	0	0	0	0	0	1	0	0	0	0	0	0	0	0	0	0	0	0	0	0	0
BGC0002725	prunipeptin	RiPP	0	0	0	0	0	0	0	0	0	1	0	0	0	0	0	0	1	0	0	0	0	0	0	0	0	0	0	0	0	0	0	0	0	1	0	0	0	0	0	0	0	0	0	0	0	0	0
BGC0000621	linaclotide	RiPP	0	0	0	0	0	0	0	0	0	0	0	0	0	0	0	0	0	0	0	0	0	0	1	0	0	0	0	0	0	0	0	0	0	0	0	0	0	0	0	0	0	0	0	0	0	0	0
BGC0002150	triculamin	RiPP	0	0	0	0	0	0	0	1	0	1	1	0	0	0	0	0	0	0	0	1	0	0	0	0	0	0	0	0	0	0	0	0	0	0	0	0	0	0	0	0	0	0	0	0	0	0	0
BGC0002630	thatisin	RiPP	0	0	0	0	0	0	0	0	0	0	0	0	0	0	0	0	0	1	0	0	0	0	0	0	0	0	0	0	0	0	0	1	0	0	1	0	0	0	0	0	0	0	0	0	0	0	0
BGC0001601	gassericin-S	RiPP	0	0	0	0	0	0	0	0	0	0	0	0	0	0	0	0	0	0	0	0	0	0	0	0	0	0	0	0	0	0	0	3	0	0	0	0	0	0	0	0	0	0	0	0	0	0	0
BGC0000594	microviridin K	RiPP	1	0	0	0	0	0	0	0	0	0	0	0	0	0	0	0	0	0	0	0	1	0	1	0	0	0	0	0	0	0	0	0	0	0	0	0	0	0	0	0	0	0	0	0	0	0	0
BGC0001493	achromosin	RiPP	0	0	0	0	0	0	0	0	0	0	1	0	0	0	0	0	1	0	0	0	0	0	0	1	0	0	0	0	0	0	0	0	0	0	0	0	0	0	0	0	0	0	0	0	0	0	0
BGC0001307	chaxapeptin	RiPP	0	0	0	0	0	0	0	0	0	0	0	0	0	0	0	0	0	1	0	0	0	0	0	0	0	0	0	0	0	0	0	0	0	0	1	0	0	0	0	0	0	0	0	0	0	0	0
BGC0001552	citrulassin F	RiPP	1	0	0	0	0	0	0	0	0	1	0	0	0	0	0	0	0	0	0	0	0	0	0	0	0	0	0	0	0	0	0	1	0	0	0	0	0	0	0	0	0	0	0	0	1	0	0
[truncated: 481 more rows]
[truncated: 6 more columns]
