# Supplementary material for: Mining metagenomic data to gain a new insight into the gut microbial biosynthetic potential in placental mammals
Source: Microbiol Spectr. 2024 Aug 20;12(10):e00864-24. doi: 10.1128/spectrum.00864-24 (PMC11448209; doi:10.1128/spectrum.00864-24)
Supplement: Table S3 — The downloaded metagenomic data. [file spectrum.00864-24-s0004.xlsx]

## Sheet: Sheet1
Table S3 The downloaded metagenomic data.
	Habitat	Diet	Body size	Threatened class	Accession number	Database	Sequencing platform
CAE	Captive	Herbivore	Large	EN	CRR845017	https://ngdc.cncb.ac.cn	Illumina HiSeq 2500
					CRR845020
					CRR845021
					CRR845022
CAT	Captive	Carnivore	Large	EN	SRR6155883	https://www.ncbi.nlm.nih.gov	Illumina HiSeq 4000
					SRR6155884
					SRR6155885
CBG	Captive	Herbivore	Middle	VU	SRR11528971	https://www.ncbi.nlm.nih.gov	Illumina NovaSeq 6000
					SRR11528972
					SRR11528973
					SRR11528974
					SRR11528975
CCC	Captive	Herbivore	Small	LC	SRR5942299	https://www.ncbi.nlm.nih.gov	Illumina MiSeq
					SRR5942304
					SRR5942305
CCF	Captive	Herbivore	Large	CR	SRR13390165	https://www.ncbi.nlm.nih.gov	Illumina NovaSeq 6000
					SRR13390166
					SRR13390167
					SRR13390168
					SRR13390169
					SRR13390173
					SRR13390174
CCL	Captive	Carnivore	Middle	LC	SRR5942296	https://www.ncbi.nlm.nih.gov	Illumina MiSeq
					SRR5942297
					SRR5942298
CCM	Captive	Omnivore	Small	LC	SRR9969848	https://www.ncbi.nlm.nih.gov	Illumina MiSeq
					SRR9969849
					SRR9969850
					SRR9969851
					SRR9969852
					SRR9969853
					SRR9969854
					SRR9969855
					SRR9969856
					SRR9969857
					SRR9969858
					SRR9969859
					SRR9969860
					SRR9969861
					SRR9969862
					SRR9969863
CED	Captive	Omnivore	Small	LC	SRR5942295	https://www.ncbi.nlm.nih.gov	Illumina MiSeq
					SRR5942300
					SRR5942301
CEH	Captive	Herbivore	Large	NT	SRR19135257	https://www.ncbi.nlm.nih.gov	Illumina NovaSeq 6000
					SRR19135265
					SRR19135266
CEP	Captive	Herbivore	Large	EN	SRR19135258	https://www.ncbi.nlm.nih.gov	Illumina NovaSeq 6000
					SRR19135259
					SRR19135260
					CRR101561	https://ngdc.cncb.ac.cn	Illumina NovaSeq 6000
					CRR101562
					CRR101563
					CRR101564
					CRR101565
					CRR102637
CFM	Captive	Herbivore	Small	EN	SRR10512110	https://www.ncbi.nlm.nih.gov	Illumina HiSeq 4000
					SRR10512111
					SRR10512112
CSD	Captive	Herbivore	Small	LC	SRR14627502	https://www.ncbi.nlm.nih.gov	Illumina HiSeq 1500
					SRR14627503
					SRR14629960
					SRR14629961
					SRR14630016
					SRR14630029
CVL	Captive	Carnivore	Small	LC	SRR5942294	https://www.ncbi.nlm.nih.gov	Illumina MiSeq
					SRR5942302
					SRR5942303
WAE	Wild	Herbivore	Large	EN	CRR845023	https://ngdc.cncb.ac.cn	Illumina HiSeq 2500
					CRR845024
					CRR845025
WB	Wild	Omnivore	Small	LC	SRR1747018	https://www.ncbi.nlm.nih.gov	Illumina HiSeq 2500
					SRR1747019
					SRR1747020
					SRR1747021
					SRR1747022
					SRR1747023
					SRR1747024
					SRR1747025
					SRR1747026
					SRR1747027
					SRR1747028
					SRR1747029
					SRR1747030
					SRR1747031
					SRR1747032
					SRR1747033
					SRR1747034
					SRR1747035
					SRR1747036
					SRR1747037
					SRR1747038
					SRR1747039
					SRR1747040
					SRR1747041
					SRR1747042
					SRR1747043
					SRR1747044
					SRR1747045
					SRR1747046
					SRR1747047
					SRR1747048
					SRR1747049
					SRR1747050
					SRR1747051
					SRR1747052
					SRR1747053
					SRR1747054
					SRR1747055
					SRR1747056
					SRR1747057
					SRR1747058
					SRR1747059
					SRR1747060
					SRR1747061
					SRR1747062
					SRR1747063
					SRR1747064
					SRR1747065
WBM	Wild	Herbivore	Middle	VU	SRR10504701	https://www.ncbi.nlm.nih.gov	Illumina HiSeq 1500
					SRR10504705
					SRR10504706
					SRR10504707
					SRR10504709
					SRR10504710
WCE	Wild	Herbivore	Middle	LC	ERR8057790	https://ngdc.cncb.ac.cn	Illumina NovaSeq 6000
					ERR8057791
WCF	Wild	Herbivore	Large	CR	SRR13390162	https://www.ncbi.nlm.nih.gov	Illumina NovaSeq 6000
					SRR13390163
					SRR13390164
					SRR13390170
					SRR13390171
					SRR13390172
WCL	Wild	Carnivore	Middle	LC	SRR21169627	https://www.ncbi.nlm.nih.gov	Illumina HiSeq 2500
					SRR21169629
					SRR21169630
WEH	Wild	Herbivore	Large	NT	SRR19135261	https://www.ncbi.nlm.nih.gov	Illumina NovaSeq 6000
					SRR19135262
					SRR19135263
WEML	Wild	Herbivore	Large	EN	SRR7912525	https://www.ncbi.nlm.nih.gov	Illumina HiSeq 2500
					SRR7912526
					SRR7912527
WEP	Wild	Herbivore	Large	EN	SRR14246006	https://www.ncbi.nlm.nih.gov	Illumina NovaSeq 6000
					SRR14246007
					SRR14246008
					SRR19135264
					SRR19135267
					SRR19135268
WF	Wild	Carnivore	Small	LC	SRR12261817	https://www.ncbi.nlm.nih.gov	Illumina HiSeq 2500
					SRR12261818
					SRR12261819
WG	Wild	Omnivore	Large	CR	SRR8978484	https://www.ncbi.nlm.nih.gov	Illumina NextSeq 500
					SRR8978449
					SRR8978446
					SRR8978445
					SRR8978442
					SRR8978407
					SRR8978406
					SRR8978373
					SRR8978372
					SRR8978371
					SRR8978370
					SRR8978364
					SRR8978363
					SRR8978360
					SRR8978356
					SRR8978354
					SRR8978334
					SRR8978322
					SRR8978320
					SRR8978319
					SRR8978254
					SRR8978233
					SRR8978232
					SRR8978225
					SRR8978224
					SRR8978223
					SRR8978221
					SRR8978220
WGS	Wild	Herbivore	Middle	EN	SRR9995039	https://www.ncbi.nlm.nih.gov	Illumina HiSeq 1500
					SRR9995038
					SRR9995037
					SRR9995036
WMGL	Wild	Herbivore	Small	LC	SRR11425428	https://www.ncbi.nlm.nih.gov	Illumina HiSeq 4000
					SRR11425429
					SRR11425430
					SRR11425431
					SRR11425432
					SRR11425433
					SRR11425434
					SRR11425435
					SRR11425436
					SRR11425437
					SRR11425438
					SRR11425439
					SRR11425440
					SRR11425441
					SRR11425442
					SRR11425443
					SRR11425444
					SRR11425445
					SRR11425446
					SRR11425447
					SRR11425448
					SRR11425449
					SRR11425450
					SRR11425451
					SRR11425452
					SRR11425453
					SRR11425454
					SRR11425455
					SRR11425456
					SRR11425457
					SRR11425458
					SRR11425459
					SRR11425460
					SRR11425461
					SRR11425462
					SRR11425463
					SRR11425464
					SRR11425465
					SRR11425466
					SRR11425467
					SRR11425468
					SRR11425469
WNA	Wild	Herbivore	Small	LC	SRR3997450	https://www.ncbi.nlm.nih.gov	Illumina HiSeq 2000
					SRR3997451
					SRR3997452
					SRR3997453
WNF	Wild	Omnivore	Small	LC	SRR16685777	https://www.ncbi.nlm.nih.gov	Illumina NovaSeq 6000
					SRR16685778
					SRR16685779
					SRR16685780
WOC	Wild	Herbivore	Small	LC	SRR10504702	https://www.ncbi.nlm.nih.gov	Illumina HiSeq 1500
					SRR10504703
					SRR10504704
					SRR10504708
					SRR10504711
					SRR10504712
WPC	Wild	Omnivore	Small	EN	SRR13274878	https://www.ncbi.nlm.nih.gov	Illumina HiSeq X Ten
					SRR13274879
					SRR13274880
					SRR13274881
					SRR13274882
					SRR13274883
					SRR13274884
					SRR13274885
					SRR13274886
					SRR13274887
					SRR13274888
					SRR13274889
WPG	Wild	Herbivore	Middle	LC	SRR17049896	https://www.ncbi.nlm.nih.gov	Illumina HiSeq 2000
					SRR17049897
					SRR17049898
					SRR17049899
					SRR17049900
					SRR17049901
					SRR17049902
					SRR17049903
					SRR17049904
WPPIK	Wild	Herbivore	Small	LC	SRR13619847	https://www.ncbi.nlm.nih.gov	Illumina HiSeq 2500
					SRR13619850
					SRR13619851
					SRR13619852
					SRR13619853
					SRR13619854
					SRR13619855
					SRR13619856
					SRR13619857
					SRR13619858
					SRR13619859
					SRR13619860
					SRR13619861
					SRR13619862
WPT	Wild	Omnivore	Large	EN	SRR8978503	https://www.ncbi.nlm.nih.gov	Illumina NextSeq 500
					SRR8978504
					SRR8978226
					SRR8978227
					SRR8978295
					SRR8978296
					SRR8978299
					SRR8978300
					SRR8978301
					SRR8978302
					SRR8978304
					SRR8978321
					SRR8978323
					SRR8978458
					SRR8978459
					SRR8978461
					SRR8978467
					SRR8978468
WRDI	Wild	Herbivore	Small	EN	SRR14209493	https://www.ncbi.nlm.nih.gov	Illumina NovaSeq 6000
					SRR14209494
					SRR14209495
					SRR14209496
WSD	Wild	Herbivore	Middle	LC	SRR14637192	https://www.ncbi.nlm.nih.gov	Illumina HiSeq 1500
					SRR14637304
					SRR14637336
					SRR14637454
					SRR14637455
					SRR14637938
WSM	Wild	Herbivore	Small	EN	SRR20681284	https://www.ncbi.nlm.nih.gov	Illumina NovaSeq 6000
					SRR20681285
					SRR20681286
					SRR20681287
					SRR20681288
					SRR20681289
					SRR20681290
					SRR20681291
					SRR20681292
					SRR20681293
					SRR20681294
					SRR20681295
					SRR20681296
					SRR20681297
					SRR20681298
WSS	Wild	Omnivore	Middle	LC	ERR8057788	https://ngdc.cncb.ac.cn	Illumina NovaSeq 6000
					ERR8057789
