# Supplementary material for: Mining metagenomic data to gain a new insight into the gut microbial biosynthetic potential in placental mammals
Source: Microbiol Spectr. 2024 Aug 20;12(10):e00864-24. doi: 10.1128/spectrum.00864-24 (PMC11448209; doi:10.1128/spectrum.00864-24)
Supplement: Table S4 — The collected samples from Felidae. [file spectrum.00864-24-s0005.xlsx]

## Sheet: Sheet1
Table S4 The collected samples from Felidae.
	Habitat	Diet	Body size	Threatened class	Collection site	Diet
AJ	Captive	Carnivore	Middle	VU	Beijing Zoo	Beef, Mutton
CC	Captive	Carnivore	Small	LC	Beijing Zoo	Beef, Mutton
FB	Captive	Carnivore	Small	EN	Xining Wildlife Zoo	Chicken,Mutton
LL	Captive	Carnivore	Small	LC	Xining Wildlife Zoo	Chicken,Mutton
					Beijing Zoo	Beef, Mutton
LS	Captive	Carnivore	Small	LC	Breeding Center of Beijing Zoo	Chicken,Beef
					Beijing Zoo	Beef, Mutton
NN	Captive	Carnivore	Middle	VU	Chongqing Zoo	Chicken,Beef,Pork
OM	Captive	Carnivore	Small	LC	Xining Wildlife Zoo	Chicken,Mutton
PAL	Captive	Carnivore	Large	EN	Beijing Wildlife Zoo	Chicken,Beef
					Beijing Zoo	Beef, Mutton
PAM	Captive	Carnivore	Large	CR	Chongqing Zoo	Chicken,Beef,Pork
PB	Captive	Carnivore	Small	LC	Breeding Center of Beijing Zoo	Chicken,Beef
					Chongqing Zoo	Chicken,Beef,Pork
PLW	Captive	Carnivore	Large	LC	Beijing Wildlife Zoo	Chicken,Beef
					Beijing Zoo	Beef, Mutton
PO	Captive	Carnivore	Large	NT	Beijing Wildlife Zoo	Chicken,Beef
PP	Captive	Carnivore	Large	VU	Beijing Zoo	Beef, Mutton
PPB	Captive	Carnivore	Large	VU	Chongqing Zoo	Chicken,Beef,Pork
PT	Captive	Carnivore	Middle	NT	Chongqing Zoo	Chicken,Beef,Pork
PTI	Captive	Carnivore	Large	EN	Chongqing Zoo	Chicken,Beef,Pork
					Beijing Zoo	Beef, Mutton
